# Supplementary material for: AURKB: a promising biomarker in clear cell renal cell carcinoma
Source: PeerJ. 2019 Sep 16;7:e7718. doi: 10.7717/peerj.7718 (PMC6752188; doi:10.7717/peerj.7718)
Supplement: File S2 [file peerj-07-7718-s002.txt]

id	DFS_time	DFS_event	Age	Gender	Neoplasm Histologic Grade	Stage	T stage	M stage	N stage	AURKB	Cancer Type Detailed
TCGA-CJ-4641-01A-02R-1325-07	0	1	55	Female	G4	Stage IV	T3a	M1	NX	1.955641	Renal Clear Cell Carcinoma
TCGA-BP-5201-01A-01R-1426-07	0	1	63	Male	G4	Stage IV	T3b	M1	N0	2.608979	Renal Clear Cell Carcinoma
TCGA-A3-A8OU-01A-11R-A37O-07	0	0	74	Female	G1	Stage I	T1a	MX	NX	1.029011	Renal Clear Cell Carcinoma
TCGA-A3-A8OX-01A-11R-A37O-07	0	0	65	Female	G3	Stage I	T1a	MX	NX	1.163033	Renal Clear Cell Carcinoma
TCGA-A3-A6NN-01A-12R-A33J-07	1.2	0	78	Male	G2	Stage I	T1a	MX	NX	0.6578987	Renal Clear Cell Carcinoma
TCGA-A3-A8CQ-01A-11R-A37O-07	1.2	0	59	Female	G2	Stage I	T1a	MX	NX	0.9049809	Renal Clear Cell Carcinoma
TCGA-B0-4849-01A-01R-1277-07	1.56	1	51	Male	G3	Stage III	T3a	M0	NX	0.4691637	Renal Clear Cell Carcinoma
TCGA-B4-5844-01A-11R-1672-07	2.76	0	61	Female	G1	Stage II	T2	M0	N0	0.5097716	Renal Clear Cell Carcinoma
TCGA-B4-5843-01A-11R-1672-07	4.32	0	45	Male	G2	Stage I	T1	M0	N0	0.9879424	Renal Clear Cell Carcinoma
TCGA-BP-4166-01A-02R-1289-07	5.16	0	69	Male	G3	Stage III	T3a	M0	N0	0.8718848	Renal Clear Cell Carcinoma
TCGA-A3-3308-01A-02R-1325-07	6.36	0	77	Female	G2	Stage III	T3b	M0	N0	1.080693	Renal Clear Cell Carcinoma
TCGA-B4-5835-01A-11R-1672-07	6.36	0	64	Female	G2	Stage I	T1	M0	N0	2.145097	Renal Clear Cell Carcinoma
TCGA-B8-5551-01A-01R-1541-07	6.36	0	65	Female	G3	Stage I	T1b	M0	N0	4.006406	Renal Clear Cell Carcinoma
TCGA-CJ-5681-01A-11R-1541-07	6.72	1	44	Female	G3	Stage IV	T3a	M1	NX	2.530269	Renal Clear Cell Carcinoma
TCGA-CZ-4856-01A-02R-1426-07	7.08	0	62	Female	G2	Stage I	T1b	M0	N0	0.4946573	Renal Clear Cell Carcinoma
TCGA-B8-5164-01A-01R-1420-07	10.2	0	65	Male	G3	Stage III	T3a	M0	N0	1.606474	Renal Clear Cell Carcinoma
TCGA-BP-5202-01A-02R-1426-07	11.4	0	75	Male	G2	Stage III	T3a	M0	NX	0.5008368	Renal Clear Cell Carcinoma
TCGA-CJ-4918-01A-01R-1426-07	12.96	1	64	Male	G4	Stage IV	T3a	M1	N0	1.094923	Renal Clear Cell Carcinoma
TCGA-BP-4974-01A-01R-1334-07	13.8	1	58	Male	G4	Stage IV	T3a	M1	N0	0.8447266	Renal Clear Cell Carcinoma
TCGA-B8-5162-01A-01R-1420-07	14.16	0	62	Male	G2	Stage II	T2a	M0	NX	1.433062	Renal Clear Cell Carcinoma
TCGA-CJ-4868-01A-01R-1305-07	14.64	1	42	Male	G3	Stage IV	T3a	M1	N0	5.61645	Renal Clear Cell Carcinoma
TCGA-B4-5834-01A-11R-1672-07	15	0	59	Male	G1	Stage I	T1	M0	N0	0.6703954	Renal Clear Cell Carcinoma
TCGA-AS-3778-01A-01R-A32Z-07	16.92	0	35	Male	G1	Stage I	T1a	M0	NX	0.8631699	Renal Clear Cell Carcinoma
TCGA-CZ-5461-01A-01R-1503-07	18.96	1	52	Male	G4	Stage IV	T1b	M1	NX	0.6205569	Renal Clear Cell Carcinoma
TCGA-B8-A54G-01A-11R-A266-07	20.88	0	50	Male	G3	Stage I	T1a	MX	NX	3.358882	Renal Clear Cell Carcinoma
TCGA-CJ-5682-01A-11R-1541-07	21.72	1	60	Male	G4	Stage IV	T3a	M1	NX	1.34447	Renal Clear Cell Carcinoma
TCGA-CJ-4895-01A-01R-1305-07	24	1	62	Male	G4	Stage IV	T3a	M1	NX	1.680097	Renal Clear Cell Carcinoma
TCGA-GK-A6C7-01A-11R-A33J-07	24	0	76	Female		Stage I	T1a	MX	NX	0.8900537	Renal Clear Cell Carcinoma
TCGA-B0-4844-01A-01R-1277-07	24.48	1	60	Male	G3	Stage IV	T3a	M1	NX	1.25386	Renal Clear Cell Carcinoma
TCGA-CZ-5467-01A-01R-1503-07	24.48	1	86	Female	G4	Stage III	T3a	M0	N0	0.2957795	Renal Clear Cell Carcinoma
TCGA-B0-5084-01A-01R-1334-07	25.68	1	33	Male	G3	Stage IV	T3a	M1	N1	21.63013	Renal Clear Cell Carcinoma
TCGA-B0-5109-01A-02R-1420-07	27.6	1	69	Male	G4	Stage III	T3b	M0	N1	25.11721	Renal Clear Cell Carcinoma
TCGA-CJ-4638-01A-02R-1325-07	27.6	1	46	Female	G4	Stage IV	T3a	M1	N1	2.121382	Renal Clear Cell Carcinoma
TCGA-B0-5094-01A-01R-1420-07	29.52	1	62	Male	G2	Stage IV	T3b	M1	N0	0.7342848	Renal Clear Cell Carcinoma
TCGA-B0-5115-01A-01R-1420-07	29.52	1	43	Male	G3	Stage IV	T2	M1	N0	0.6251737	Renal Clear Cell Carcinoma
TCGA-BP-4169-01A-02R-1289-07	30.72	1	76	Female	G2	Stage II	T2	M0	N0	1.247139	Renal Clear Cell Carcinoma
TCGA-CJ-4644-01A-02R-1325-07	36.72	1	48	Female	G3	Stage IV	T3a	M1	N0	0.5550497	Renal Clear Cell Carcinoma
TCGA-B0-5699-01A-11R-1541-07	37.08	1	53	Male	G2	Stage I	T1	M0	N0	1.372305	Renal Clear Cell Carcinoma
TCGA-CW-5584-01A-01R-1541-07	40.2	1	74	Male	G3	Stage III	T3b	M0	N1	0.6902025	Renal Clear Cell Carcinoma
TCGA-B0-5080-01A-01R-1503-07	40.56	1	63	Male	G3	Stage IV	T3a	M1	N0	1.635676	Renal Clear Cell Carcinoma
TCGA-B0-4841-01A-01R-1277-07	42.6	1	63	Male	G3	Stage IV	T2	M1	NX	0.8667907	Renal Clear Cell Carcinoma
TCGA-CZ-5469-01A-01R-1503-07	43.32	1	41	Male	G2	Stage II	T2	M0	N0	5.152109	Renal Clear Cell Carcinoma
TCGA-BP-4771-01A-01R-1289-07	43.32	1	62	Male	G4	Stage IV	T3a	M1	N0	3.744029	Renal Clear Cell Carcinoma
TCGA-A3-3346-01A-01R-1766-07	45	1	68	Male	G3	Stage I	T1b	M0	NX	3.516415	Renal Clear Cell Carcinoma
TCGA-BP-4989-01A-01R-1334-07	46.56	0	58	Male	G3	Stage III	T3a	M0	N0	3.464993	Renal Clear Cell Carcinoma
TCGA-EU-5905-01A-11R-1672-07	46.92	0	67	Female	G3	Stage I	T1	M0	NX	0.704318	Renal Clear Cell Carcinoma
TCGA-B0-4818-01A-01R-1503-07	50.04	1	68	Female	G3	Stage II	T2	M0	NX	0.4998785	Renal Clear Cell Carcinoma
TCGA-EU-5907-01A-11R-1672-07	50.04	0	81	Male	G3	Stage III	T3a	M0	NX	0.51608	Renal Clear Cell Carcinoma
TCGA-CJ-6028-01A-11R-1672-07	54	1	58	Male	G4	Stage IV	T3a	M1	NX	1.854781	Renal Clear Cell Carcinoma
TCGA-B4-5836-01A-11R-1672-07	55.56	0	61	Female	G2	Stage I	T1b	M0	N0	0.7310295	Renal Clear Cell Carcinoma
TCGA-CJ-6033-01A-11R-1672-07	56.76	1	54	Female	G4	Stage IV	T3a	M1	N0	1.690864	Renal Clear Cell Carcinoma
TCGA-B8-A54I-01A-21R-A33J-07	59.16	0	48	Male	G3	Stage I	T1b	MX	NX	1.273244	Renal Clear Cell Carcinoma
TCGA-CJ-5680-01A-11R-1541-07	60.36	1	65	Female	G4	Stage IV	T3a	M1	NX	0.5842641	Renal Clear Cell Carcinoma
TCGA-B4-5832-01A-11R-1672-07	61.08	0	65	Male	G2	Stage III	T3b	M0	N0	0.1382319	Renal Clear Cell Carcinoma
TCGA-CJ-4894-01A-01R-1305-07	62.28	1	58	Male	G3	Stage III	T3a	M0	N0	1.931326	Renal Clear Cell Carcinoma
TCGA-B0-4846-01A-01R-1277-07	64.2	1	52	Male	G2	Stage IV	T3a	M1	N0	0.7590289	Renal Clear Cell Carcinoma
TCGA-B4-5838-01A-11R-1672-07	65.4	0	52	Male	G2		T3	M0	N1	0.9052097	Renal Clear Cell Carcinoma
TCGA-CJ-4871-01A-01R-1305-07	66.6	1	63	Male	G4	Stage IV	T3a	M1	NX	0.5279564	Renal Clear Cell Carcinoma
TCGA-CZ-5457-01A-01R-1503-07	68.64	1	62	Male	G4	Stage III	T3a	M0	NX	0.438805	Renal Clear Cell Carcinoma
TCGA-B4-5378-01A-01R-1503-07	69	0	62	Male	G2	Stage I	T1	M0	N0	0.5058797	Renal Clear Cell Carcinoma
TCGA-BP-4993-01A-02R-1420-07	69.72	0	58	Male	G3	Stage I	T1a	M0	NX	0.5983406	Renal Clear Cell Carcinoma
TCGA-BP-4761-01A-01R-1289-07	71.76	0	57	Male	G4	Stage III	T3a	M0	N1	2.382747	Renal Clear Cell Carcinoma
TCGA-BP-5169-01A-01R-1426-07	76.08	0	70	Male	G4	Stage I	T1b	M0	N0	2.445416	Renal Clear Cell Carcinoma
TCGA-B8-5549-01A-01R-1541-07	76.44	0	53	Male	G3	Stage I	T1b	M0	N0	0.5641761	Renal Clear Cell Carcinoma
TCGA-BP-4803-01A-01R-1305-07	80.4	0	79	Male	G3	Stage III	T3a	M0	NX	0.5058223	Renal Clear Cell Carcinoma
TCGA-B0-4810-01A-01R-1503-07	80.76	1	47	Male	G3	Stage III	T3a	M0	N1	4.452311	Renal Clear Cell Carcinoma
TCGA-BP-4967-01A-01R-1334-07	80.76	0	76	Male	G2	Stage III	T3a	M0	N0	1.074651	Renal Clear Cell Carcinoma
TCGA-EU-5906-01A-11R-1672-07	81.24	0	55	Male	G2	Stage I	T1b	M0	NX	0.7757767	Renal Clear Cell Carcinoma
TCGA-BP-4770-01A-01R-1503-07	81.96	1	73	Female	G4	Stage IV	T4	M0	N0	7.150613	Renal Clear Cell Carcinoma
TCGA-BP-4807-01A-01R-1305-07	83.16	0	42	Male	G3	Stage I	T1a	M0	NX	0.8019178	Renal Clear Cell Carcinoma
TCGA-B0-5081-01A-01R-1334-07	84	1	79	Female	G2	Stage III	T3b	M0	N0	2.662784	Renal Clear Cell Carcinoma
TCGA-B8-4153-01B-11R-1672-07	87.96	1	74	Male	G3	Stage III	T3a	M0	NX	0.5478829	Renal Clear Cell Carcinoma
TCGA-B0-5701-01A-11R-1541-07	88.32	1	65	Male	G4	Stage III	T3b	M0	N0	1.486609	Renal Clear Cell Carcinoma
TCGA-BP-4342-01A-01R-1289-07	94.56	1	79	Male	G3	Stage II	T2	M0	N0	1.877177	Renal Clear Cell Carcinoma
TCGA-B0-4842-01A-02R-1420-07	98.52	1	73	Female	G4	Stage III	T3a	M0	N0	1.415382	Renal Clear Cell Carcinoma
TCGA-B8-A54H-01A-11R-A33J-07	100.92	0	69	Female	G3	Stage II	T2a	MX	N0	0.4104137	Renal Clear Cell Carcinoma
TCGA-AK-3426-01A-02R-1325-07	100.92	1	37	Male	G3	Stage III	T3a	M0	N1	6.491693	Renal Clear Cell Carcinoma
TCGA-BP-4352-01A-01R-1289-07	104.52	1	74	Female	G4	Stage IV	T3b	M1	N0	1.920874	Renal Clear Cell Carcinoma
TCGA-B2-A4SR-01A-11R-A266-07	104.88	1	61	Male		Stage II	T2a	M0	NX	0.8604146	Renal Clear Cell Carcinoma
TCGA-CJ-4904-01A-02R-1426-07	109.56	1	60	Female	G3	Stage IV	T3a	M1	N0	0.465827	Renal Clear Cell Carcinoma
TCGA-CJ-5677-01A-11R-1541-07	113.52	1	54	Female	G4	Stage IV	T3a	M1	NX	1.850512	Renal Clear Cell Carcinoma
TCGA-B0-5694-01A-11R-1541-07	113.52	1	71	Male	G3	Stage III	T3a	M0	N0	0.5619494	Renal Clear Cell Carcinoma
TCGA-BP-5177-01A-01R-1426-07	115.56	0	46	Female	G3	Stage I	T1a	M0	NX	0.8856399	Renal Clear Cell Carcinoma
TCGA-G6-A8L6-01A-11R-A37O-07	119.88	1	55	Male	G3	Stage IV	T2a	MX	NX	0.6529612	Renal Clear Cell Carcinoma
TCGA-A3-3363-01A-01R-0864-07	125.76	0	50	Male	G2	Stage II	T2	M0	N0	0.8044943	Renal Clear Cell Carcinoma
TCGA-CJ-4887-01A-01R-1305-07	126.96	1	48	Male	G3	Stage IV	T3a	M1	NX	2.133828	Renal Clear Cell Carcinoma
TCGA-A3-A8OW-01A-11R-A37O-07	127.32	0	37	Male	G2	Stage III	T3a	MX	NX	0.5880998	Renal Clear Cell Carcinoma
TCGA-A3-A8OV-01A-11R-A37O-07	134.04	0	75	Male	G2	Stage I	T1a	MX	NX	0.4482944	Renal Clear Cell Carcinoma
TCGA-BP-4799-01A-01R-1305-07	138.72	1	70	Male	G3	Stage III	T3b	M0	N0	0.1530721	Renal Clear Cell Carcinoma
TCGA-BP-4782-01A-02R-1420-07	139.56	0	55	Female	G2	Stage I	T1a	M0	NX	0.5917597	Renal Clear Cell Carcinoma
TCGA-DV-5569-01A-01R-1541-07	139.92	0	29	Female	G2	Stage I	T1a	M0	NX	1.195241	Renal Clear Cell Carcinoma
TCGA-T7-A92I-01A-11R-A37O-07	140.4	0	47	Female	G1	Stage I	T1a	MX	NX	0.3492	Renal Clear Cell Carcinoma
TCGA-DV-5574-01A-01R-1541-07	140.76	1	37	Male	G2	Stage I	T1a	M0	NX	1.604873	Renal Clear Cell Carcinoma
TCGA-B0-5097-01A-01R-1420-07	141.48	1	59	Female	G2	Stage III	T3b	M0	N0	2.390265	Renal Clear Cell Carcinoma
TCGA-6D-AA2E-01A-11R-A37O-07	142.68	0	68	Female	G2	Stage I	T1b	MX	NX	0.2553889	Renal Clear Cell Carcinoma
TCGA-B4-5377-01A-01R-1503-07	143.88	0	68	Female	G3	Stage IV	T3	M1	N0	0.4071958	Renal Clear Cell Carcinoma
TCGA-DV-A4VZ-01A-11R-A266-07	143.88	0	53	Male	G2	Stage I	T1a	MX	NX	0.3070627	Renal Clear Cell Carcinoma
TCGA-AK-3465-01A-02R-1325-07	145.44	0	71	Female	GX	Stage I	T1b	M0	NX	0.6412308	Renal Clear Cell Carcinoma
TCGA-DV-5568-01A-01R-1541-07	145.92	0	26	Male	G2	Stage I	T1a	M0	NX	1.542068	Renal Clear Cell Carcinoma
TCGA-BP-4349-01A-01R-1289-07	146.64	0	68	Female	G2	Stage I	T1a	M0	NX	0.4016815	Renal Clear Cell Carcinoma
TCGA-CZ-5986-01A-11R-1672-07	147	0	61	Male	G3	Stage I	T1	M0	N0	0.6127914	Renal Clear Cell Carcinoma
TCGA-BP-4756-01A-01R-1289-07	147.48	0	62	Female	G2	Stage I	T1b	M0	N0	0.8499371	Renal Clear Cell Carcinoma
TCGA-CZ-5987-01A-11R-1672-07	148.68	1	60	Male	G2	Stage IV	T3b	M1	NX	2.012685	Renal Clear Cell Carcinoma
TCGA-3Z-A93Z-01A-11R-A37O-07	151.8	0	69	MALE	G2	Stage I	T1a	M0	N0	0.8731706	Renal Clear Cell Carcinoma
TCGA-CZ-5470-01A-01R-1503-07	152.16	0	72	Female	G3	Stage II	T2	M0	N0	2.18839	Renal Clear Cell Carcinoma
TCGA-CJ-5678-01A-11R-1541-07	157.32	1	62	Male	G3	Stage IV	T2b	M1	N0	2.600542	Renal Clear Cell Carcinoma
TCGA-BP-4768-01A-01R-1289-07	157.68	0	72	Female	G2	Stage I	T1a	M0	N0	0.7098425	Renal Clear Cell Carcinoma
TCGA-BP-5187-01A-01R-1426-07	160.08	0	54	Male	G2	Stage I	T1a	M0	NX	0.7510716	Renal Clear Cell Carcinoma
TCGA-BP-5194-01A-02R-1426-07	160.8	0	39	Male	G2	Stage I	T1a	M0	NX	0.8119895	Renal Clear Cell Carcinoma
TCGA-BP-4776-01A-01R-1289-07	162	0	52	Male	G2	Stage I	T1a	M0	NX	0.7079116	Renal Clear Cell Carcinoma
TCGA-CZ-5454-01A-01R-1503-07	166.8	1	63	Male	G2	Stage IV	T2	M1	N0	0.4314107	Renal Clear Cell Carcinoma
TCGA-B8-A8YJ-01A-13R-A39I-07	169.92	0	60	Female	G2	Stage I	T1b		NX	0.5747626	Renal Clear Cell Carcinoma
TCGA-BP-4970-01A-01R-1334-07	170.64	0	44	Male	G3	Stage III	T1a	M0	N1	0.8268654	Renal Clear Cell Carcinoma
TCGA-B8-5553-01A-01R-1541-07	171.48	0	67	Female	G2	Stage I	T1b	M0	N0	0.6781148	Renal Clear Cell Carcinoma
TCGA-BP-4787-01A-01R-1305-07	173.88	1	59	Female	G4	Stage IV	T3a	M1	N0	0.8548096	Renal Clear Cell Carcinoma
TCGA-BP-4334-01A-01R-1289-07	174.24	1	56	Male	G3	Stage III	T3a	M0	N0	0.346389	Renal Clear Cell Carcinoma
TCGA-B0-5402-01A-01R-1503-07	177	1	64	Male	G4	Stage IV	T4	M0	NX	0.4307775	Renal Clear Cell Carcinoma
TCGA-BP-4335-01A-01R-1289-07	178.92	1	65	Female	G3	Stage IV	T3a	M1	N0	1.019866	Renal Clear Cell Carcinoma
TCGA-BP-4977-01A-01R-1334-07	178.92	0	57	Male	G3	Stage I	T1b	M0	NX	1.369003	Renal Clear Cell Carcinoma
TCGA-CW-6097-01A-11R-1672-07	180.12	1	32	Male	G4	Stage III	T3a	M0	NX	3.037144	Renal Clear Cell Carcinoma
TCGA-B0-4811-01A-01R-1503-07	180.6	1	48	Male	G3	Stage III	T3a	M0	N0	2.940531	Renal Clear Cell Carcinoma
TCGA-A3-A6NJ-01A-12R-A33J-07	184.44	0	57	Female	G1	Stage I	T1a	MX	NX	0.7207809	Renal Clear Cell Carcinoma
TCGA-B8-A54K-01A-11R-A33J-07	184.92	0	61	Male	G1	Stage I	T1a	MX	NX	0.5834508	Renal Clear Cell Carcinoma
TCGA-BP-5183-01A-01R-1426-07	191.16	1	57	Male	G3	Stage III	T3a	M0	NX	1.130038	Renal Clear Cell Carcinoma
TCGA-BP-5009-01A-01R-1334-07	193.92	1	52	Male	G3	Stage I	T1b	M0	NX	1.018974	Renal Clear Cell Carcinoma
TCGA-B0-4848-01A-01R-1277-07	194.76	1	54	Male	G3	Stage III	T3b	M0	NX	0.8966835	Renal Clear Cell Carcinoma
TCGA-B8-A7U6-01A-12R-A37O-07	195.12	0	54	Female	G3	Stage I	T1a		NX	1.362967	Renal Clear Cell Carcinoma
TCGA-MW-A4EC-01A-11R-A266-07	196.32	0	72	Female	G2	Stage I	T1a	MX	NX	0.9503385	Renal Clear Cell Carcinoma
TCGA-BP-4992-01A-01R-1334-07	197.52	0	66	Male	G4	Stage I	T1b	M0	NX	1.816488	Renal Clear Cell Carcinoma
TCGA-B8-5546-01A-01R-1541-07	199.08	0	38	Female	G2	Stage I	T1b	M0	N0	0.2477969	Renal Clear Cell Carcinoma
TCGA-B8-4146-01B-11R-1672-07	201.48	0	41	Female	G2	Stage I	T1b	M0	NX	0.482703	Renal Clear Cell Carcinoma
TCGA-A3-3382-01A-02R-1325-07	202.68	1	69	Male	G3	Stage I	T1b	M0	NX	0.3828168	Renal Clear Cell Carcinoma
TCGA-B8-A54F-01A-11R-A266-07	204.6	0	49	Female	G2	Stage I	T1a	MX	NX	0.8358323	Renal Clear Cell Carcinoma
TCGA-B8-4619-01A-02R-1325-07	206.16	0	58	Male	G2	Stage I	T1a	M0	N0	0.2462391	Renal Clear Cell Carcinoma
TCGA-B8-A54J-01A-11R-A33J-07	208.2	0	60	Male	G2	Stage II	T2a	MX	NX	1.038877	Renal Clear Cell Carcinoma
TCGA-CJ-4875-01A-01R-1305-07	209.28	1	67	Male	G3	Stage IV	T3a	M1	NX	1.816223	Renal Clear Cell Carcinoma
TCGA-B0-5107-01A-01R-1420-07	216.48	1	65	Female	G4	Stage IV	T2	M1	N0	5.758718	Renal Clear Cell Carcinoma
TCGA-EU-5904-01A-11R-1672-07	217.2	0	47	Female	G1	Stage I	T1	M0	NX	0.3594628	Renal Clear Cell Carcinoma
TCGA-BP-5000-01A-01R-1334-07	222	0	40	Male	G3	Stage I	T1b	M0	NX	1.451749	Renal Clear Cell Carcinoma
TCGA-A3-3380-01A-01R-0864-07	223.56	0	54	Male	G2	Stage I	T1	M0	N0	0.5159469	Renal Clear Cell Carcinoma
TCGA-MM-A563-01A-11R-A266-07	233.04	0	41	Male	G2		T3	MX	NX	2.003183	Renal Clear Cell Carcinoma
TCGA-CJ-5679-01A-11R-1541-07	234.6	1	73	Male	G4	Stage III	T3b	M0	NX	1.643134	Renal Clear Cell Carcinoma
TCGA-BP-5198-01A-01R-1426-07	237.72	0	72	Male	G3	Stage III	T3b	M0	N0	1.121518	Renal Clear Cell Carcinoma
TCGA-B8-4620-01A-02R-1325-07	238.08	1	70	Female	G2	Stage III	T3a	M0	N0	1.030129	Renal Clear Cell Carcinoma
TCGA-MM-A564-01A-11R-A266-07	239.28	0	68	Male	G2	Stage II	T2a	MX	NX	0.5522354	Renal Clear Cell Carcinoma
TCGA-CJ-4888-01A-01R-1305-07	239.64	1	59	Male	G4	Stage IV	T3a	M1	NX	2.023744	Renal Clear Cell Carcinoma
TCGA-A3-3347-01A-02R-1325-07	240.48	1	76	Female	G2	Stage III	T1b	M0	N1	4.54809	Renal Clear Cell Carcinoma
TCGA-A3-3387-01A-01R-1541-07	243.24	0	49	Male	G2	Stage I	T1a	M0	N0	1.876016	Renal Clear Cell Carcinoma
TCGA-BP-4795-01A-02R-1420-07	244.44	0	74	Female	G2	Stage I	T1a	M0	N0	0.6331986	Renal Clear Cell Carcinoma
TCGA-A3-3378-01A-02R-1325-07	248.4	0	60	Male	G3	Stage I	T1	M0	N0	1.630418	Renal Clear Cell Carcinoma
TCGA-B2-4101-01A-02R-1277-07	255.48	0	52	Male	G3	Stage II	T2a	M0	NX	0.5957304	Renal Clear Cell Carcinoma
TCGA-B2-5641-01A-01R-1541-07	258.6	0	79	Male	G3	Stage I	T1a	M0	N0	1.171116	Renal Clear Cell Carcinoma
TCGA-BP-4985-01A-01R-1334-07	258.96	1	72	Male	G4	Stage III	T3a	M0	N0	1.134631	Renal Clear Cell Carcinoma
TCGA-CZ-5463-01A-01R-1503-07	261	0	76	Male	G2	Stage II	T2	M0	NX	0.6126987	Renal Clear Cell Carcinoma
TCGA-B0-4827-01A-02R-1420-07	263.28	1	77	Female	G4	Stage III	T3b	M0	N0	1.134008	Renal Clear Cell Carcinoma
TCGA-CW-5590-01A-01R-1541-07	264.96	1	51	Male	G3	Stage IV	T3a	M1	NX	0.8055425	Renal Clear Cell Carcinoma
TCGA-BP-4354-01A-02R-1289-07	270	1	40	Male	G4	Stage IV	T4	M1	N1	3.688604	Renal Clear Cell Carcinoma
TCGA-CZ-5466-01A-01R-1503-07	270	0	67	Male	G2	Stage III	T3a	M0	NX	1.120102	Renal Clear Cell Carcinoma
TCGA-A3-A6NL-01A-11R-A33J-07	271.56	0	49	Female	G2	Stage I	T1b	MX	NX	0.8897972	Renal Clear Cell Carcinoma
TCGA-CZ-5988-01A-11R-1672-07	273.24	0	38	Male	G2	Stage I	T1b	M0	N0	1.884889	Renal Clear Cell Carcinoma
TCGA-BP-5186-01A-01R-1426-07	273.24	0	50	Female	G2	Stage I	T1a	M0	N0	0.4933762	Renal Clear Cell Carcinoma
TCGA-B8-5550-01A-01R-1541-07	273.6	1	71	Male	G3	Stage III	T3a	M0	N0	1.359933	Renal Clear Cell Carcinoma
TCGA-MM-A84U-01A-11R-A37O-07	276	0	58	Female	G2	Stage I	T1a	MX	NX	0.7426691	Renal Clear Cell Carcinoma
TCGA-BP-4329-01A-02R-1289-07	276	1	75	Male	G2	Stage III	T3a	M0	N0	0.370661	Renal Clear Cell Carcinoma
TCGA-BP-5192-01A-01R-1426-07	281.52	0	59	Male	G2	Stage I	T1a	M0	NX	0.2899486	Renal Clear Cell Carcinoma
TCGA-B8-5159-01A-01R-1420-07	284.64	0	61	Female	G3	Stage I	T1a	M0	N0	0.441554	Renal Clear Cell Carcinoma
TCGA-B0-5712-01A-11R-1672-07	285.84	1	68	Female	G3	Stage IV	T2	M1	N0	0.5073182	Renal Clear Cell Carcinoma
TCGA-A3-3372-01A-02R-1325-07	289.8	0	64	Male	G2	Stage III	T3	M0	NX	0.6696604	Renal Clear Cell Carcinoma
TCGA-BP-5185-01A-01R-1426-07	290.16	1	56	Male	G3	Stage I	T1a	M0	NX	1.173888	Renal Clear Cell Carcinoma
TCGA-B8-5165-01A-01R-1420-07	290.52	0	43	Male	G2	Stage I	T1a	M0	N0	0.4405067	Renal Clear Cell Carcinoma
TCGA-B0-4845-01A-01R-1277-07	294.84	1	70	Male	G2	Stage IV	T3a	M1	NX	1.790271	Renal Clear Cell Carcinoma
TCGA-BP-5195-01A-02R-1426-07	295.32	0	75	Male	G2	Stage I	T1a	M0	NX	0.4696967	Renal Clear Cell Carcinoma
TCGA-CJ-4893-01A-01R-1305-07	295.68	0	76	Female	G3	Stage I	T1b	M0	NX	0.4200107	Renal Clear Cell Carcinoma
TCGA-B2-5635-01A-01R-1541-07	297.6	0	74	Male	G2	Stage I	T1a	M0	NX	0.4718973	Renal Clear Cell Carcinoma
TCGA-B0-4718-01A-01R-1277-07	302.76	1	57	Male	G2	Stage III	T3a	M0	NX	0.9775507	Renal Clear Cell Carcinoma
TCGA-CZ-4853-01A-01R-1426-07	305.16	0	82	Male	G2	Stage I	T1a	M0	NX	0.4858781	Renal Clear Cell Carcinoma
TCGA-BP-5189-01A-02R-1426-07	307.92	1	60	Male	G4	Stage I	T1b	M0	NX	0.5487824	Renal Clear Cell Carcinoma
TCGA-BP-5010-01A-02R-1420-07	307.92	1	63	Male	G4	Stage III	T3a	M0	N0	1.431328	Renal Clear Cell Carcinoma
TCGA-BP-4986-01A-01R-1334-07	309.48	0	75	Male	G3	Stage I	T1a	M0	N0	0.8312896	Renal Clear Cell Carcinoma
TCGA-B8-4621-01A-01R-1503-07	310.68	0	63	Male	G3	Stage I	T1b	M0	N0	0.3982447	Renal Clear Cell Carcinoma
TCGA-B0-4696-01A-01R-1277-07	312.96	1	58	Male	G3	Stage III	T3a	M0	N0	20.79568	Renal Clear Cell Carcinoma
TCGA-B8-5163-01A-01R-1420-07	324	0	63	Female	G3	Stage III	T3a	M0	N0	1.729671	Renal Clear Cell Carcinoma
TCGA-B8-A54D-01A-21R-A266-07	327.24	0	69	Male	G2	Stage III	T3a	MX	NX	2.021559	Renal Clear Cell Carcinoma
TCGA-BP-5006-01A-01R-1334-07	331.2	0	61	Male	G2	Stage I	T1a	M0	N0	0.6149838	Renal Clear Cell Carcinoma
TCGA-B0-5705-01A-11R-1541-07	331.92	1	65	Female	G2	Stage I	T1	M0	N0	0.6274633	Renal Clear Cell Carcinoma
TCGA-B2-5639-01A-01R-1541-07	335.52	1	46	Male	G3	Stage IV	T3	M1	NX	1.155442	Renal Clear Cell Carcinoma
TCGA-B0-4852-01A-01R-1503-07	339	1	78	Female	G2	Stage II	T2	M0	N0	1.039612	Renal Clear Cell Carcinoma
TCGA-A3-3383-01A-02R-1325-07	339.48	0	52	Male	G2	Stage I	T1	M0	NX	2.182158	Renal Clear Cell Carcinoma
TCGA-BP-4351-01A-01R-1289-07	344.16	1	51	Female	G2	Stage III	T3a	M0	N0	1.889617	Renal Clear Cell Carcinoma
TCGA-A3-3365-01A-01R-0864-07	344.16	0	46	Male	G2	Stage I	T1a	M0	NX	0.7438591	Renal Clear Cell Carcinoma
TCGA-AK-3454-01A-02R-1277-07	344.52	0	84	Male	G3	Stage I	T1b	M0	NX	3.645464	Renal Clear Cell Carcinoma
TCGA-CJ-5675-01A-11R-1541-07	354.84	1	70	Male	G3	Stage II	T2a	M0	NX	0.884056	Renal Clear Cell Carcinoma
TCGA-B8-A54E-01A-11R-A266-07	358.32	0	62	Female	G3	Stage I	T1b	MX	NX	0.3607348	Renal Clear Cell Carcinoma
TCGA-A3-3351-01A-02R-1325-07	358.68	0	42	Male	G2	Stage II	T2a	M0	N0	1.265397	Renal Clear Cell Carcinoma
TCGA-B2-5636-01A-02R-1541-07	362.28	0	79	Male	G2	Stage I	T1a	M0	NX	0.2259467	Renal Clear Cell Carcinoma
TCGA-BP-5175-01A-01R-1426-07	367.44	0	60	Male	G3	Stage I	T1a	M0	NX	1.546978	Renal Clear Cell Carcinoma
TCGA-BP-4998-01A-01R-1334-07	367.44	0	49	Male	G3	Stage I	T1a	M0	NX	1.04602	Renal Clear Cell Carcinoma
TCGA-A3-3343-01A-01R-0864-07	372.48	0	79	Male	G3	Stage II	T2	M0	N0	0.4787095	Renal Clear Cell Carcinoma
TCGA-CZ-5456-01A-01R-1503-07	374.88	1	57	Male	G3	Stage II	T2	M0	N0	1.373553	Renal Clear Cell Carcinoma
TCGA-A3-3317-01A-02R-1325-07	375.24	1	67	Male	G2	Stage II	T2	M0	N0	1.277279	Renal Clear Cell Carcinoma
TCGA-B2-4102-01A-02R-1325-07	375.24	0	61	Male	G2	Stage I	T1b	M0	NX	0.565757	Renal Clear Cell Carcinoma
TCGA-BP-4326-01A-01R-1289-07	377.64	1	53	Female	G2	Stage I	T1b	M0	N0	0.977086	Renal Clear Cell Carcinoma
TCGA-B2-5633-01B-04R-A277-07	379.68	0	56	Male	G2	Stage I	T1b	M0	N0	0.7477657	Renal Clear Cell Carcinoma
TCGA-BP-5191-01A-01R-1426-07	381.24	0	79	Male	G2	Stage III	T3a	M0	N0	1.37914	Renal Clear Cell Carcinoma
TCGA-B2-4099-01A-02R-1188-07	383.16	0	83	Male	G3	Stage I	T1a	M0	NX	0.9237351	Renal Clear Cell Carcinoma
TCGA-CZ-4857-01A-01R-1305-07	390.24	1	56	Male	G3	Stage IV	T3a	M1	N0	3.349634	Renal Clear Cell Carcinoma
TCGA-B2-3923-01B-10R-A277-07	391.08	0	59	Male	G2	Stage II	T2	M0	NX	0	Renal Clear Cell Carcinoma
TCGA-BP-5190-01A-01R-1426-07	398.52	0	61	Male	G3	Stage I	T1a	M0	NX	0.4954075	Renal Clear Cell Carcinoma
TCGA-BP-4982-01A-01R-1334-07	399.72	0	42	Male	G3	Stage I	T1b	M0	NX	0.8011266	Renal Clear Cell Carcinoma
TCGA-BP-5196-01A-01R-1426-07	401.28	0	53	Male	G2	Stage I	T1a	M0	NX	1.458236	Renal Clear Cell Carcinoma
TCGA-A3-A6NI-01A-11R-A33J-07	401.28	0	47	Male	G3	Stage I	T1a	MX	NX	1.153694	Renal Clear Cell Carcinoma
TCGA-B8-5552-01B-11R-1672-07	412.32	0	41	Female	G2	Stage I	T1b	M0	NX	0.707353	Renal Clear Cell Carcinoma
TCGA-BP-5200-01A-01R-1426-07	419.04	0	44	Male	G4	Stage II	T2	M0	NX	0.5255821	Renal Clear Cell Carcinoma
TCGA-BP-5008-01A-01R-1334-07	422.16	0	46	Male	G2	Stage I	T1a	M0	NX	0.8190249	Renal Clear Cell Carcinoma
TCGA-B2-3924-01A-02R-1325-07	430.44	0	73	Male	G2	Stage I	T1b	M0	NX	1.08615	Renal Clear Cell Carcinoma
TCGA-A3-3335-01A-01R-0864-07	432.84	1	41	Male	G4	Stage II	T2a	M0	N0	0.4561361	Renal Clear Cell Carcinoma
TCGA-A3-3323-01A-02R-1325-07	435.96	0	53	Male	G1	Stage I	T1b	M0	NX	0.6121683	Renal Clear Cell Carcinoma
TCGA-BP-4797-01A-01R-1305-07	436.44	0	34	Male	G3	Stage III	T3b	M0	N0	0.9080981	Renal Clear Cell Carcinoma
TCGA-A3-3306-01A-01R-0864-07	441.48	0	67	Male	G3	Stage I	T1b	M0	N0	0.9003411	Renal Clear Cell Carcinoma
TCGA-BP-4987-01A-01R-1334-07	443.16	0	41	Female	G2	Stage I	T1b	M0	NX	0.9365976	Renal Clear Cell Carcinoma
TCGA-BP-4801-01A-02R-1420-07	443.16	0	57	Male	G2	Stage I	T1a	M0	NX	0.3238018	Renal Clear Cell Carcinoma
TCGA-BP-5004-01A-01R-1334-07	443.88	0	53	Male	G3	Stage I	T1a	M0	NX	1.092819	Renal Clear Cell Carcinoma
TCGA-B0-5116-01A-02R-1420-07	445.08	1	52	Male	G3	Stage III	T3b	M0	N0	2.753451	Renal Clear Cell Carcinoma
TCGA-DV-5573-01A-01R-1541-07	445.44	0	41	Male	G2	Stage I	T1a	M0	NX	2.433644	Renal Clear Cell Carcinoma
TCGA-A3-3319-01A-02R-1325-07	445.44	0	70	Male	G2	Stage I	T1b	M0	NX	2.308834	Renal Clear Cell Carcinoma
TCGA-BP-5184-01A-01R-1426-07	446.64	0	54	Male	G3	Stage I	T1a	M0	NX	0.7052533	Renal Clear Cell Carcinoma
TCGA-BP-4332-01A-01R-1289-07	446.64	0	36	Male	G2	Stage III	T3a	M0	N0	0.9142808	Renal Clear Cell Carcinoma
TCGA-A3-3326-01A-01R-0864-07	448.2	0	47	Male	G1	Stage I	T1a	M0	NX	1.226934	Renal Clear Cell Carcinoma
TCGA-BP-5007-01A-01R-1334-07	449.4	0	45	Male	G2	Stage II	T2	M0	N0	0.8461631	Renal Clear Cell Carcinoma
TCGA-AK-3456-01A-02R-1325-07	450.6	0	48	Male	G3	Stage II	T2	M0	N0	0.1692251	Renal Clear Cell Carcinoma
TCGA-BP-5182-01A-01R-1426-07	459.24	0	56	Male	G3	Stage I	T1a	M0	N0	0.8996489	Renal Clear Cell Carcinoma
TCGA-AK-3458-01A-01R-1503-07	460.44	0	48	Male	G3	Stage I	T1b	M0	NX	1.107836	Renal Clear Cell Carcinoma
TCGA-B0-5120-01A-01R-1420-07	460.8	0	72	Female	G2	Stage I	T1a	M0	N0	0.7338231	Renal Clear Cell Carcinoma
TCGA-B0-5113-01A-01R-1420-07	463.2	0	69	Female	G2	Stage III	T3a	M0	N0	0.455626	Renal Clear Cell Carcinoma
TCGA-BP-5001-01A-01R-1334-07	464.04	0	43	Female	G2	Stage I	T1b	M0	NX	0.859624	Renal Clear Cell Carcinoma
TCGA-A3-3324-01A-02R-1325-07	467.52	0	51	Male	G3	Stage I	T1b	M0	NX	0.5085998	Renal Clear Cell Carcinoma
TCGA-AK-3436-01A-02R-1325-07	468.72	1	40	Male	G2	Stage IV	T2	M1	N0	0.8850979	Renal Clear Cell Carcinoma
TCGA-B0-4837-01A-01R-1305-07	476.16	1	63	Male	G3	Stage I	T1b	M0	N0	1.612509	Renal Clear Cell Carcinoma
TCGA-AK-3447-01A-01R-1766-07	479.76	0	83	Male	G2	Stage II	T2	M0	NX	0.0774718	Renal Clear Cell Carcinoma
TCGA-B8-5158-01A-01R-1420-07	480.12	0	56	Male	G4	Stage III	T3a	M0	N1	2.467008	Renal Clear Cell Carcinoma
TCGA-B8-4622-01A-02R-1277-07	483.72	1	57	Male	G3	Stage IV	T3a	M1	N0	0.888449	Renal Clear Cell Carcinoma
TCGA-AS-3777-01A-01R-0864-07	488.04	0	63	Male		Stage I	T1a	M0	NX	1.077733	Renal Clear Cell Carcinoma
TCGA-BP-4999-01A-01R-1334-07	499.08	0	56	Male	G2	Stage I	T1a	M0	NX	0.5878066	Renal Clear Cell Carcinoma
TCGA-BP-4804-01A-02R-1305-07	500.64	1	59	Male	G2	Stage I	T1b	M0	NX	1.99486	Renal Clear Cell Carcinoma
TCGA-B8-4151-01A-01R-1188-07	512.04	0	51	Female	G2	Stage III	T3a	M0	N0	0.4784125	Renal Clear Cell Carcinoma
TCGA-A3-3358-01A-01R-1541-07	515.28	0	57	Female	G2	Stage I	T1a	M0	N0	1.039542	Renal Clear Cell Carcinoma
TCGA-BP-4994-01A-01R-1334-07	515.64	0	54	Male	G3	Stage I	T1a	M0	NX	0.1810716	Renal Clear Cell Carcinoma
TCGA-A3-3374-01A-02R-1325-07	518.04	0	51	Female	G2	Stage I	T1b	M0	N0	0.6340978	Renal Clear Cell Carcinoma
TCGA-DV-5565-01A-01R-1541-07	523.92	0	59	Male	G2	Stage I	T1a	M0	NX	0.3874136	Renal Clear Cell Carcinoma
TCGA-BP-5199-01A-01R-1426-07	534.12	0	58	Male	G4	Stage II	T2	M0	N0	2.592796	Renal Clear Cell Carcinoma
TCGA-BP-4347-01A-01R-1289-07	538.92	0	74	Male	G2	Stage III	T3b	M0	NX	0.7018362	Renal Clear Cell Carcinoma
TCGA-BP-4995-01A-01R-1334-07	540.48	0	68	Male	G3	Stage I	T1b	M0	N0	0.2448215	Renal Clear Cell Carcinoma
TCGA-CJ-4916-01A-01R-1426-07	541.32	0	69	Female	G3	Stage III	T3a	M0	NX	1.678631	Renal Clear Cell Carcinoma
TCGA-B8-4154-01A-01R-1188-07	544.08	0	73	Female	G2	Stage I	T1a	M0	N0	0.94458	Renal Clear Cell Carcinoma
TCGA-BP-4973-01A-01R-1334-07	545.64	0	47	Male	G3	Stage III	T3a	M0	NX	0.9679221	Renal Clear Cell Carcinoma
TCGA-A3-3349-01A-01R-1188-07	546	0	34	Female	G2	Stage I	T1b	M0	N0	1.050432	Renal Clear Cell Carcinoma
TCGA-A3-3328-01A-01R-0864-07	546	0	79	Male	G2	Stage I	T1b	M0	N0	1.418054	Renal Clear Cell Carcinoma
TCGA-DV-5566-01A-01R-1541-07	551.16	0	67	Female	G2	Stage I	T1a	M0	NX	1.820371	Renal Clear Cell Carcinoma
TCGA-B0-5399-01A-01R-1503-07	556.2	0	46	Male	G2	Stage I	T1b	M0	N0	0.9331042	Renal Clear Cell Carcinoma
TCGA-BP-4983-01A-01R-1334-07	557.04	0	67	Female	G4	Stage III	T3a	M0	NX	13.5006	Renal Clear Cell Carcinoma
TCGA-BP-4991-01A-01R-1334-07	557.04	0	54	Male	G2	Stage I	T1a	M0	NX	0.7197647	Renal Clear Cell Carcinoma
TCGA-CJ-4635-01A-02R-1305-07	558.24	0	48	Male	G3	Stage I	T1b	M0	NX	1.609923	Renal Clear Cell Carcinoma
TCGA-CJ-4897-01A-03R-1426-07	561	1	79	Female	G3	Stage III	T3a	M0	NX	0.4561314	Renal Clear Cell Carcinoma
TCGA-AK-3443-01A-02R-1325-07	561	0	45	Male	GX	Stage II	T2	M0	N0	0.2479881	Renal Clear Cell Carcinoma
TCGA-B0-5100-01A-01R-1420-07	562.2	1	72	Male	G3	Stage III	T3a	M0	NX	1.356047	Renal Clear Cell Carcinoma
TCGA-BP-4975-01A-01R-1334-07	564.96	0	40	Male	G3	Stage I	T1b	M0	NX	0.7896637	Renal Clear Cell Carcinoma
TCGA-CJ-4872-01A-01R-1305-07	565.68	0	51	Male	G4	Stage I	T1b	M0	N0	0.9757546	Renal Clear Cell Carcinoma
TCGA-A3-3307-01A-01R-0864-07	566.04	0	66	Male	G3	Stage III	T3b	M0	N0	0.6186524	Renal Clear Cell Carcinoma
TCGA-B0-5710-01A-11R-1672-07	570.48	1	57	Male	G2	Stage I	T1b	M0	N0	0.5945685	Renal Clear Cell Carcinoma
TCGA-CJ-4901-01A-01R-1426-07	571.56	0	47	Male	G3	Stage III	T3b	M0	NX	3.164458	Renal Clear Cell Carcinoma
TCGA-BP-4760-01A-02R-1420-07	574.32	1	69	Male	G2	Stage I	T1a	M0	NX	0.3200184	Renal Clear Cell Carcinoma
TCGA-BP-4766-01A-01R-1289-07	576.36	0	43	Female	G3	Stage I	T1a	M0	NX	1.03335	Renal Clear Cell Carcinoma
TCGA-CJ-4890-01A-01R-1305-07	582.24	1	72	Male	G4	Stage IV	T3a	M1	N0	2.710332	Renal Clear Cell Carcinoma
TCGA-A3-3322-01A-02R-1325-07	582.6	0	51	Male	G2	Stage I	T1a	M0	NX	0.9003935	Renal Clear Cell Carcinoma
TCGA-B0-5121-01A-02R-1420-07	585.36	0	56	Male	G2	Stage I	T1b	M0	N0	0.676942	Renal Clear Cell Carcinoma
TCGA-A3-3331-01A-02R-1325-07	585.36	0	86	Female	G2	Stage I	T1	M0	N0	0.6514004	Renal Clear Cell Carcinoma
TCGA-BP-4971-01A-01R-1334-07	586.2	0	40	Male	G3	Stage III	T3a	M0	N0	1.341833	Renal Clear Cell Carcinoma
TCGA-BP-4789-01A-01R-1305-07	587.04	0	48	Male	G2	Stage I	T1a	M0	NX	0.3520176	Renal Clear Cell Carcinoma
TCGA-A3-3316-01A-01R-0864-07	588.6	0	57	Male	G3	Stage II	T2	M0	NX	0.6043054	Renal Clear Cell Carcinoma
TCGA-BP-5181-01A-01R-1426-07	589.32	0	58	Female	G2	Stage I	T1b	M0	NX	0.6812826	Renal Clear Cell Carcinoma
TCGA-CJ-4905-01A-02R-1426-07	589.8	0	62	Female	G2	Stage I	T1a	M0	NX	0.6014331	Renal Clear Cell Carcinoma
TCGA-CJ-4870-01A-01R-1305-07	590.52	0	58	Female	G2	Stage III	T3a	M0	NX	0.55898	Renal Clear Cell Carcinoma
TCGA-CJ-4907-01A-01R-1426-07	590.88	0	58	Male	G3	Stage III	T3b	M0	NX	0.697375	Renal Clear Cell Carcinoma
TCGA-BP-4972-01A-01R-1334-07	592.08	0	43	Female	G3	Stage III	T3a	M0	NX	0.5535379	Renal Clear Cell Carcinoma
TCGA-A3-3320-01A-02R-1325-07	594.48	0	52	Female	G1	Stage I	T1b	M0	NX	0.3938725	Renal Clear Cell Carcinoma
TCGA-BP-4345-01A-01R-1289-07	597.6	0	62	Male	G3	Stage III	T3b	M0	N0	1.857925	Renal Clear Cell Carcinoma
TCGA-CJ-4902-01A-01R-1426-07	599.16	0	61	Male	G3	Stage III	T3a	M0	NX	1.371362	Renal Clear Cell Carcinoma
TCGA-B8-4148-01A-02R-1325-07	599.16	0	63	Female	G3	Stage I	T1a	M0	N0	1.881876	Renal Clear Cell Carcinoma
TCGA-CJ-4892-01A-01R-1305-07	599.64	0	65	Female	G2	Stage I	T1b	M0	N0	1.402126	Renal Clear Cell Carcinoma
TCGA-B8-5545-01A-01R-1672-07	601.2	0	42	Male	G2	Stage I	T1a	M0	N0	0.8780566	Renal Clear Cell Carcinoma
TCGA-CJ-4899-01A-01R-1334-07	602.4	0	42	Male	G2	Stage I	T1b	M0	NX	0.899844	Renal Clear Cell Carcinoma
TCGA-CJ-4908-01A-01R-1426-07	603.6	0	38	Male	G2	Stage I	T1a	M0	NX	0.7790841	Renal Clear Cell Carcinoma
TCGA-B0-5119-01A-02R-1420-07	611.88	0	61	Female	G2	Stage I	T1b	M0	N0	0.8619412	Renal Clear Cell Carcinoma
TCGA-A3-3362-01A-02R-1325-07	614.64	0	60	Female	G2	Stage I	T1a	M0	N0	0.841386	Renal Clear Cell Carcinoma
TCGA-CJ-4903-01A-01R-1426-07	615	0	50	Male	G3	Stage I	T1b	M0	NX	0.5132361	Renal Clear Cell Carcinoma
TCGA-B0-5117-01A-01R-1420-07	633.96	0	40	Male	G2	Stage I	T1b	M0	NX	0.3303912	Renal Clear Cell Carcinoma
TCGA-A3-3373-01A-02R-1420-07	639	0	54	Female	G3	Stage I	T1b	M0	N0	0.4593791	Renal Clear Cell Carcinoma
TCGA-A3-3329-01A-01R-0864-07	640.2	0	75	Male	G2	Stage I	T1b	M0	N0	0.8023046	Renal Clear Cell Carcinoma
TCGA-BP-4976-01A-01R-1334-07	643.32	0	77	Male	G3	Stage I	T1a	M0	NX	0.9023119	Renal Clear Cell Carcinoma
TCGA-AK-3434-01A-02R-1277-07	646.56	1	72	Male	G2	Stage I	T1b	M0	NX	1.154645	Renal Clear Cell Carcinoma
TCGA-CJ-4912-01A-01R-1426-07	653.16	0	61	Male	G3	Stage II	T2	M0	NX	0.5864496	Renal Clear Cell Carcinoma
TCGA-BP-4344-01A-01R-1289-07	656.76	0	75	Female	G2	Stage I	T1a	M0	NX	0.3754358	Renal Clear Cell Carcinoma
TCGA-BP-4177-01A-02R-1420-07	658.32	0	65	Male	G2	Stage I	T1a	M0	NX	0.3115294	Renal Clear Cell Carcinoma
TCGA-CZ-5459-01A-01R-1503-07	663.48	0	63	Male	G3	Stage III	T3b	M0	NX	1.593289	Renal Clear Cell Carcinoma
TCGA-BP-5178-01A-01R-1426-07	673.68	1	71	Male	G4	Stage IV	T3a	M1	NX	1.351456	Renal Clear Cell Carcinoma
TCGA-B0-5696-01A-11R-1541-07	680.76	1	69	Male	G4	Stage III	T3a	M0	N0	0.6539198	Renal Clear Cell Carcinoma
TCGA-DV-5575-01A-01R-1541-07	681.6	0	52	Female	G2	Stage I	T1a	M0	NX	0.9265108	Renal Clear Cell Carcinoma
TCGA-BP-4777-01A-01R-1289-07	682.44	0	46	Male	G3	Stage I	T1a	M0	NX	1.744051	Renal Clear Cell Carcinoma
TCGA-B0-5400-01A-01R-1503-07	683.16	0	59	Female	G4	Stage III	T3b	M0	N0	0.4908052	Renal Clear Cell Carcinoma
TCGA-BP-4968-01A-01R-1334-07	688.32	0	40	Male	G3	Stage I	T1b	M0	N0	1.710812	Renal Clear Cell Carcinoma
TCGA-CJ-4869-01A-02R-1426-07	691.44	1	49	Male	G2	Stage III	T2	M0	N1	1.753129	Renal Clear Cell Carcinoma
TCGA-B0-4710-01A-01R-1503-07	691.8	0	75	Female	G3	Stage III	T3a	M0	N0	1.742178	Renal Clear Cell Carcinoma
TCGA-CJ-4884-01A-01R-1305-07	693.48	0	72	Female	G3	Stage III	T3a	M0	NX	0.894141	Renal Clear Cell Carcinoma
TCGA-AK-3450-01A-02R-1277-07	701.28	0	85	Female	G2	Stage I	T1a	M0	N0	0.2829541	Renal Clear Cell Carcinoma
TCGA-B0-5108-01A-01R-1420-07	702.48	0	54	Male	G2	Stage III	T3a	M0	N0	0.8540374	Renal Clear Cell Carcinoma
TCGA-BP-4962-01A-01R-1334-07	703.68	0	58	Male	G2	Stage II	T2	M0	NX	0.9071357	Renal Clear Cell Carcinoma
TCGA-CZ-4859-01A-02R-1426-07	704.52	0	59	Female	G2	Stage I	T1	M0	N0	0.4771952	Renal Clear Cell Carcinoma
TCGA-CZ-5452-01A-01R-1503-07	705.24	0	69	Male	G2	Stage II	T2	M0	N0	1.385098	Renal Clear Cell Carcinoma
TCGA-B0-5700-01A-11R-1541-07	705.6	0	77	Male	G2	Stage I	T1a	M0	N0	0.8386566	Renal Clear Cell Carcinoma
TCGA-CJ-4643-01A-02R-1325-07	706.8	0	67	Female	G3	Stage II	T2b	M0	N0	0.3230692	Renal Clear Cell Carcinoma
TCGA-BP-4969-01A-01R-1334-07	707.28	0	63	Female	G2	Stage I	T1a	M0	NX	0.7949297	Renal Clear Cell Carcinoma
TCGA-CJ-4637-01A-02R-1325-07	717.84	1	52	Female	G4	Stage IV	T2b	M1	NX	4.278286	Renal Clear Cell Carcinoma
TCGA-BP-4963-01A-01R-1334-07	723	0	63	Male	G3	Stage I	T1b	M0	NX	1.651101	Renal Clear Cell Carcinoma
TCGA-BP-4165-01A-02R-1289-07	724.56	1	64	Female	G1	Stage I	T1b	M0	N0	0.7693508	Renal Clear Cell Carcinoma
TCGA-BP-4775-01A-01R-1289-07	726.6	0	55	Female	G2	Stage I	T1a	M0	NX	0.8540591	Renal Clear Cell Carcinoma
TCGA-BP-4784-01A-01R-1305-07	730.92	0	67	Female	G2	Stage I	T1a	M0	NX	0.6221905	Renal Clear Cell Carcinoma
TCGA-BP-4964-01A-01R-1334-07	734.04	0	54	Female	G2	Stage I	T1a	M0	N0	0.6766411	Renal Clear Cell Carcinoma
TCGA-BP-4965-01A-01R-1334-07	737.64	0	46	Male	G2	Stage I	T1a	M0	NX	0.9628281	Renal Clear Cell Carcinoma
TCGA-BP-4769-01A-01R-1289-07	739.56	0	63	Male	G2	Stage I	T1a	M0	NX	0.1922452	Renal Clear Cell Carcinoma
TCGA-BP-4343-01A-02R-1289-07	739.56	1	64	Male	G3	Stage III	T3a	M0	N0	1.237583	Renal Clear Cell Carcinoma
TCGA-BP-4174-01A-02R-1289-07	740.76	0	49	Male	G3	Stage II	T2	M0	N0	0.6901335	Renal Clear Cell Carcinoma
TCGA-CJ-4881-01A-01R-1305-07	741.48	1	41	Male	G3	Stage III	T3a	M0	NX	1.739844	Renal Clear Cell Carcinoma
TCGA-CJ-4882-01A-02R-1426-07	742.32	0	57	Male	G3	Stage III	T3a	M0	NX	3.439983	Renal Clear Cell Carcinoma
TCGA-BP-4774-01A-01R-1289-07	743.16	0	57	Female	G2	Stage I	T1a	M0	NX	0.9365415	Renal Clear Cell Carcinoma
TCGA-BP-4330-01A-01R-1289-07	744.24	0	60	Female	G2	Stage III	T3a	M0	N0	1.175759	Renal Clear Cell Carcinoma
TCGA-CJ-5683-01A-11R-1541-07	744.72	0	78	Male	G3	Stage I	T1b	M0	NX	2.457564	Renal Clear Cell Carcinoma
TCGA-BP-4173-01A-02R-1289-07	746.28	0	47	Male	G3	Stage II	T2	M0	N0	3.116198	Renal Clear Cell Carcinoma
TCGA-CZ-5989-01A-11R-1672-07	750.96	0	60	Male	G2	Stage II	T2	M0	N0	0.1352226	Renal Clear Cell Carcinoma
TCGA-CJ-6031-01A-11R-1672-07	751.32	0	54	Male	G3	Stage I	T1b	M0	NX	1.406753	Renal Clear Cell Carcinoma
TCGA-CZ-4858-01A-01R-1305-07	753.72	1	39	Male	G4	Stage II	T2	M0	NX	8.197835	Renal Clear Cell Carcinoma
TCGA-CJ-4636-01A-02R-1325-07	758.52	0	51	Male	G3	Stage III	T3a	M0	N0	1.353878	Renal Clear Cell Carcinoma
TCGA-CZ-4863-01A-01R-1503-07	760.08	0	51	Female	G3	Stage III	T3b	M0	N0	2.21433	Renal Clear Cell Carcinoma
TCGA-CZ-5451-01A-01R-1503-07	760.44	0	74	Male	G3	Stage II	T2	M0	N0	0.6401989	Renal Clear Cell Carcinoma
TCGA-BP-4961-01A-01R-1334-07	762.84	0	47	Male	G2	Stage I	T1a	M0	NX	0.2962761	Renal Clear Cell Carcinoma
TCGA-CJ-4889-01A-01R-1305-07	767.16	0	63	Female	G4	Stage I	T1a	M0	NX	0.5216962	Renal Clear Cell Carcinoma
TCGA-CJ-4886-01A-01R-1305-07	769.56	0	42	Female	G3	Stage I	T1a	M0	NX	0.6024634	Renal Clear Cell Carcinoma
TCGA-CJ-4876-01A-01R-1305-07	770.64	0	57	Male	G3	Stage II	T2b	M0	N0	0.8767766	Renal Clear Cell Carcinoma
TCGA-BP-4176-01A-02R-1289-07	770.64	0	64	Male	G2	Stage I	T1b	M0	NX	0.5801874	Renal Clear Cell Carcinoma
TCGA-A3-3385-01A-02R-1420-07	785.64	0	46	Female	G2	Stage I	T1a	M0	N0	1.406524	Renal Clear Cell Carcinoma
TCGA-CZ-5985-01A-11R-1672-07	787.2	0	58	Male	G2	Stage II	T2	M0	N0	0.9655681	Renal Clear Cell Carcinoma
TCGA-CW-5587-01A-01R-1541-07	789.6	1	62	Female	G2	Stage III	T3b	M0	N0	1.456257	Renal Clear Cell Carcinoma
TCGA-DV-5567-01A-01R-1541-07	789.96	1	40	Female	G2	Stage I	T1a	M0	NX	0.2496299	Renal Clear Cell Carcinoma
TCGA-DV-A4W0-01A-11R-A266-07	791.64	1	55	Male	G3	Stage I	T1b	MX	NX	1.043092	Renal Clear Cell Carcinoma
TCGA-B0-5110-01A-01R-1420-07	792	0	71	Female	G2	Stage I	T1a	M0	N0	0.3615577	Renal Clear Cell Carcinoma
TCGA-CW-5588-01A-01R-1541-07	795.12	0	78	Female	G2	Stage I	T1a	M0	NX	0.8258358	Renal Clear Cell Carcinoma
TCGA-CJ-5686-01A-11R-1672-07	803.4	0	59	Female	G3	Stage I	T1b	M0	NX	0.5549942	Renal Clear Cell Carcinoma
TCGA-CJ-4885-01A-01R-1305-07	804.6	1	64	Male	G3	Stage IV	T3a	M1	NX	0.1837933	Renal Clear Cell Carcinoma
TCGA-CZ-5984-01A-11R-1672-07	814.8	0	51	Male	G3	Stage I	T1b	M0	N0	1.282689	Renal Clear Cell Carcinoma
TCGA-BP-4781-01A-01R-1305-07	819.96	0	78	Male	G3	Stage I	T1a	M0	NX	0.9516473	Renal Clear Cell Carcinoma
TCGA-CZ-5464-01A-01R-1503-07	838.92	0	69	Male	G2	Stage IV	T3b	M1	NX	2.657094	Renal Clear Cell Carcinoma
TCGA-G6-A8L7-01A-11R-A37O-07	840.84	0	81	Female	G3	Stage I	T1b	MX	N0	5.989898	Renal Clear Cell Carcinoma
TCGA-B0-5695-01A-11R-1541-07	847.56	0	61	Female	G2	Stage I	T1b	M0	N0	0.4878742	Renal Clear Cell Carcinoma
TCGA-B0-5702-01A-11R-1541-07	856.2	0	71	Male	G2	Stage I	T1b	M0	N0	0.4359962	Renal Clear Cell Carcinoma
TCGA-BP-4960-01A-01R-1334-07	856.2	0	46	Male	G3	Stage II	T2	M0	N0	1.181548	Renal Clear Cell Carcinoma
TCGA-BP-4765-01A-01R-1289-07	861	0	43	Male	G2	Stage I	T1a	M0	NX	0.6362744	Renal Clear Cell Carcinoma
TCGA-CJ-4878-01A-01R-1305-07	861.72	0	71	Female	G2	Stage III	T3a	M0	NX	1.356384	Renal Clear Cell Carcinoma
TCGA-BP-4758-01A-01R-1289-07	870.48	0	40	Male	G2	Stage I	T1a	M0	NX	1.385236	Renal Clear Cell Carcinoma
TCGA-AK-3461-01A-02R-1277-07	873.96	0	72	Male	G2	Stage I	T1a	M0	NX	0.9521975	Renal Clear Cell Carcinoma
TCGA-CJ-5676-01A-11R-1541-07	874.8	1	47	Male	G3	Stage III	T3b	M0	NX	0.7806332	Renal Clear Cell Carcinoma
TCGA-CJ-5684-01A-11R-1541-07	879.48	0	61	Male	G2	Stage III	T3a	M0	NX	0.7616906	Renal Clear Cell Carcinoma
TCGA-B0-5703-01A-11R-1541-07	885.36	0	73	Male	G3	Stage I	T1b	M0	N0	0.97104	Renal Clear Cell Carcinoma
TCGA-BP-5174-01A-01R-1426-07	889.8	0	45	Female	G2	Stage I	T1a	M0	NX	1.033019	Renal Clear Cell Carcinoma
TCGA-CJ-4873-01A-01R-1305-07	890.52	0	85	Female	G3	Stage III	T3a	M0	N0	1.631047	Renal Clear Cell Carcinoma
TCGA-BP-5180-01A-01R-1426-07	892.08	0	53	Male	G2	Stage I	T1a	M0	NX	1.154583	Renal Clear Cell Carcinoma
TCGA-A3-3367-01A-02R-1420-07	894.84	0	72	Male	G3	Stage I	T1b	M0	N0	0.6186166	Renal Clear Cell Carcinoma
TCGA-CW-5591-01A-01R-1541-07	895.32	0	56	Male	G2	Stage IV	T3a	M1	N0	0.3091631	Renal Clear Cell Carcinoma
TCGA-A3-3370-01A-02R-1420-07	896.4	0	48	Female	G2	Stage I	T1b	M0	N0	1.076222	Renal Clear Cell Carcinoma
TCGA-CJ-4874-01A-01R-1305-07	900	0	73	Female	G3	Stage I	T1b	M0	N0	0.6949075	Renal Clear Cell Carcinoma
TCGA-BP-4159-01A-02R-1289-07	927.24	1	70	Male	G2	Stage I	T1b	M0	N0	0.7164112	Renal Clear Cell Carcinoma
TCGA-BP-4759-01A-01R-1289-07	935.04	0	50	Male	G2	Stage I	T1a	M0	NX	1.356103	Renal Clear Cell Carcinoma
TCGA-CW-5589-01A-01R-1541-07	937.44	0	52	Male	G2	Stage I	T1a	M0	NX	0.577092	Renal Clear Cell Carcinoma
TCGA-AK-3445-01A-02R-1277-07	942.96	0	69	Male	G3	Stage III	T3a	M0	NX	1.362411	Renal Clear Cell Carcinoma
TCGA-BP-5170-01A-01R-1426-07	950.88	0	55	Male	G2	Stage I	T1a	M0	NX	0.6156728	Renal Clear Cell Carcinoma
TCGA-CZ-5982-01A-11R-1672-07	961.44	0	59	Female	G2	Stage I	T1a	M0	NX	0.4323163	Renal Clear Cell Carcinoma
TCGA-CW-5583-01A-02R-1541-07	981.24	0	51	Female	G2	Stage I	T1a	M0	NX	0.3357358	Renal Clear Cell Carcinoma
TCGA-A3-3359-01A-01R-0864-07	987.12	0	82	Female	G2	Stage I	T1a	M0	N0	1.13141	Renal Clear Cell Carcinoma
TCGA-AK-3460-01A-02R-1277-07	988.68	0	58	Male	G2	Stage I	T1a	M0	NX	0.6419644	Renal Clear Cell Carcinoma
TCGA-AK-3453-01A-02R-1277-07	997.8	0	58	Female	G2	Stage II	T2	M0	NX	3.090827	Renal Clear Cell Carcinoma
TCGA-BP-4338-01A-01R-1289-07	1013.88	1	43	Male	G3	Stage I	T1b	M0	N0	2.362559	Renal Clear Cell Carcinoma
TCGA-CW-5585-01A-01R-1541-07	1028.52	0	51	Male	G2	Stage IV	T3b	M1	N0	0.6821941	Renal Clear Cell Carcinoma
TCGA-B0-5697-01A-11R-1541-07	1036.8	0	50	Male	G2	Stage I	T1a	M0	N0	0.8355453	Renal Clear Cell Carcinoma
TCGA-BP-4959-01A-01R-1334-07	1048.68	0	49	Male	G3	Stage I	T1b	M0	NX	0.7195027	Renal Clear Cell Carcinoma
TCGA-BP-4161-01A-02R-1325-07	1058.52	1	74	Male	G3	Stage I	T1b	M0	NX	1.056482	Renal Clear Cell Carcinoma
TCGA-A3-3357-01A-02R-1420-07	1059.6	0	62	Male	G3	Stage II	T2	M0	N0	0.8137059	Renal Clear Cell Carcinoma
TCGA-BP-4167-01A-02R-1325-07	1071.48	0	59	Male	G2	Stage III	T3a	M0	NX	2.05061	Renal Clear Cell Carcinoma
TCGA-B0-5102-01A-01R-1420-07	1077.84	1	74	Female	G3	Stage I	T1	M0	NX	0.486462	Renal Clear Cell Carcinoma
TCGA-CW-6090-01A-11R-1672-07	1095.96	1	68	Male	G3	Stage I	T1b	M0	NX	0.6430595	Renal Clear Cell Carcinoma
TCGA-B0-5713-01A-11R-1672-07	1096.68	0	75	Female	G3	Stage III	T3b	M0	N0	0.5876311	Renal Clear Cell Carcinoma
TCGA-CZ-5458-01A-01R-1503-07	1099.44	0	43	Male	G3	Stage III	T3a	M0	NX	0.8476783	Renal Clear Cell Carcinoma
TCGA-CW-5581-01A-02R-1541-07	1103.4	0	44	Male	G3	Stage I	T1b	M0	NX	0.2214523	Renal Clear Cell Carcinoma
TCGA-BP-4163-01A-02R-1325-07	1119.24	0	60	Female	G3	Stage III	T3a	M0	N0	0.7383869	Renal Clear Cell Carcinoma
TCGA-AK-3440-01A-02R-1277-07	1129.44	0	58	Male	G3	Stage I	T1a	M0	NX	0.2892228	Renal Clear Cell Carcinoma
TCGA-AK-3451-01A-02R-1188-07	1130.64	0	48	Male	G3	Stage II	T2	M0	N0	0.8732689	Renal Clear Cell Carcinoma
TCGA-CZ-5460-01A-01R-1503-07	1132.56	0	55	Male	G2	Stage IV	T3b	M1	NX	0.876846	Renal Clear Cell Carcinoma
TCGA-BP-4160-01A-02R-1289-07	1135.8	0	67	Male	G2	Stage III	T3a	M0	N0	0.670163	Renal Clear Cell Carcinoma
TCGA-BP-4325-01A-02R-1289-07	1168.44	0	64	Female	G2	Stage I	T1b	M0	N0	1.823936	Renal Clear Cell Carcinoma
TCGA-BP-4162-01A-02R-1325-07	1211.88	0	65	Female	G2	Stage I	T1b	M0	N0	0.78965	Renal Clear Cell Carcinoma
TCGA-CW-6093-01A-11R-1672-07	1240.2	0	73	Male	G1	Stage I	T1a	M0	NX	0.7451372	Renal Clear Cell Carcinoma
TCGA-CJ-4642-01B-01R-1305-07	1263.48	0	47	Male	G2	Stage II	T2	M0	NX	7.123693	Renal Clear Cell Carcinoma
TCGA-B0-5706-01A-11R-1541-07	1263.48	0	45	Male	G2	Stage II	T2	M0	N0	1.067484	Renal Clear Cell Carcinoma
TCGA-CW-6088-01A-11R-1672-07	1270.2	0	60	Male	G2	Stage I	T1b	M0	N0	0.4940991	Renal Clear Cell Carcinoma
TCGA-CJ-4639-01A-02R-1325-07	1272.96	0	49	Female	G2	Stage II	T2	M0	N0	0.7739602	Renal Clear Cell Carcinoma
TCGA-B0-5691-01A-11R-1541-07	1281.24	1	66	Female	G3	Stage I	T1a	M0	N0	0.6591733	Renal Clear Cell Carcinoma
TCGA-CZ-4866-01A-01R-1503-07	1287.96	0	79	Female	G3	Stage I	T1	M0	NX	0.6072219	Renal Clear Cell Carcinoma
TCGA-CZ-4862-01A-01R-1305-07	1289.52	0	46	Male	G2	Stage I	T1b	M0	NX	1.683329	Renal Clear Cell Carcinoma
TCGA-AK-3429-01A-02R-1325-07	1311.96	0	54	Female	G2	Stage II	T2	M0	N0	1.05972	Renal Clear Cell Carcinoma
TCGA-AK-3425-01A-02R-1277-07	1317.84	0	68	Male	G2	Stage I	T1	M0	N0	1.602867	Renal Clear Cell Carcinoma
TCGA-BP-4158-01A-02R-1289-07	1331.28	0	69	Male	G2	Stage I	T1b	M0	N0	0.7063094	Renal Clear Cell Carcinoma
TCGA-B0-5690-01A-11R-1541-07	1337.16	0	53	Female	G1	Stage I	T1b	M0	NX	1.004876	Renal Clear Cell Carcinoma
TCGA-AK-3433-01A-02R-1277-07	1343.88	0	48	Female	GX	Stage II	T2	M0	N0	0.1165453	Renal Clear Cell Carcinoma
TCGA-CJ-4640-01A-02R-1325-07	1371.84	0	49	Male	G4	Stage III	T3a	M0	N0	1.087477	Renal Clear Cell Carcinoma
TCGA-CJ-4634-01A-02R-1325-07	1378.92	0	60	Female	G2	Stage I	T1b	M0	NX	0.6029623	Renal Clear Cell Carcinoma
TCGA-AK-3427-01A-01R-0864-07	1412.52	0	65	Male	GX	Stage I	T1a	M0	N0	0.2002447	Renal Clear Cell Carcinoma
TCGA-B0-5698-01A-11R-1672-07	1431.36	0	77	Male	G3	Stage I	T1b	M0	N0	0.6031649	Renal Clear Cell Carcinoma
TCGA-CJ-6032-01A-11R-1672-07	1434.6	0	63	Female	G3	Stage II	T2	M0	NX	0.4518949	Renal Clear Cell Carcinoma
TCGA-AK-3428-01A-02R-1277-07	1469.64	0	62	Male	G2	Stage III	T3b	M0	N0	0.3561726	Renal Clear Cell Carcinoma
TCGA-B0-5707-01A-11R-1541-07	1476	0	39	Female	G3	Stage I	T1a	M0	N0	0.380835	Renal Clear Cell Carcinoma
TCGA-B0-5711-01A-11R-1672-07	1484.64	1	50	Male	G3	Stage III	T3b	M0	NX	0.6427955	Renal Clear Cell Carcinoma
TCGA-B0-5812-01A-11R-1672-07	1511.4	0	53	Male	G3	Stage I	T1b	M0	NX	0.5498928	Renal Clear Cell Carcinoma
TCGA-B0-5692-01A-11R-1541-07	1554.84	0	66	Female	G3	Stage III	T3b	M0	N0	1.585065	Renal Clear Cell Carcinoma
TCGA-B0-5709-01A-11R-1541-07	1566.6	0	62	Female	G3	Stage III	T3a	M0	NX	1.508538	Renal Clear Cell Carcinoma
TCGA-CJ-5671-01A-11R-1541-07	1571.76	0	51	Male	G3	Stage I	T1a	M0	NX	1.591005	Renal Clear Cell Carcinoma
TCGA-B0-5693-01A-11R-1541-07	1606.08	0	47	Female	G2	Stage I	T1b	M0	NX	0.534275	Renal Clear Cell Carcinoma
TCGA-B0-5096-01A-01R-1420-07			72	Female	GX	Stage III	T3a	M0	N1	1.143784	Renal Clear Cell Carcinoma
TCGA-AK-3455-01A-01R-0864-07			71	Female	G3	Stage III	T3b	M0	NX	0.793065	Renal Clear Cell Carcinoma
TCGA-B0-4712-01A-01R-1503-07			76	Male	G3	Stage IV	T3a	M1	NX	3.780698	Renal Clear Cell Carcinoma
TCGA-BP-4164-01A-02R-1325-07			51	Female	G2	Stage III	T3a	M0	NX	0.76224	Renal Clear Cell Carcinoma
TCGA-BP-5176-01A-01R-1426-07			78	Female	G2	Stage I	T1a	M0	NX	0.5934802	Renal Clear Cell Carcinoma
TCGA-B0-4714-01A-01R-1277-07			81	Male	G3	Stage IV	T3b	M1	NX	1.615016	Renal Clear Cell Carcinoma
TCGA-BP-4337-01A-01R-1289-07			76	Female	G4	Stage III	T3b	M0	N0	1.225935	Renal Clear Cell Carcinoma
TCGA-CZ-5462-01A-01R-1503-07			83	Male	G3	Stage IV	T1b	M1	NX	0.3177949	Renal Clear Cell Carcinoma
TCGA-G6-A8L8-01A-21R-A37O-07			62	Female	G3	Stage I	T1b	MX	NX	0.6209159	Renal Clear Cell Carcinoma
TCGA-B0-4690-01A-01R-1277-07			65	Male	G3	Stage IV	T4	M1	N0	6.832979	Renal Clear Cell Carcinoma
TCGA-B0-4688-01A-01R-1277-07			46	Male	G4	Stage IV	T4	M1	N0	16.05663	Renal Clear Cell Carcinoma
TCGA-CJ-5689-01A-11R-1541-07			90	Male	G4	Stage I	T1b	M0	NX	0.746754	Renal Clear Cell Carcinoma
TCGA-B0-5106-01A-01R-1420-07			64	Male	G2	Stage I	T1a	M0	N0	0.289809	Renal Clear Cell Carcinoma
TCGA-B0-4843-01A-01R-1277-07			57	Male	G3	Stage III	T3a	M0	N0	1.401869	Renal Clear Cell Carcinoma
TCGA-B0-5083-01A-02R-1420-07			63	Male	G3	Stage I	T1a	M0	N0	0.2207154	Renal Clear Cell Carcinoma
TCGA-CW-5580-01A-01R-1672-07			73	Female	G3	Stage IV	T3a	M1	NX	1.00438	Renal Clear Cell Carcinoma
TCGA-BP-4763-01A-01R-1289-07			79	Female	G2	Stage I	T1a	M0	NX	0.6131129	Renal Clear Cell Carcinoma
TCGA-CJ-5672-01A-11R-1541-07			84	Male	G3	Stage I	T1a	M0	NX	1.150722	Renal Clear Cell Carcinoma
TCGA-B8-4143-01A-01R-1188-07			66	Female	G3	Stage IV	T3a	M1	N0	5.436503	Renal Clear Cell Carcinoma
TCGA-CJ-4900-01A-01R-1334-07			69	Female	G4	Stage IV	T4	M1	N1	3.011515	Renal Clear Cell Carcinoma
TCGA-B0-4697-01A-01R-1277-07			46	Female	G4	Stage IV	T3b	M1	NX	4.830183	Renal Clear Cell Carcinoma
TCGA-B2-4098-01A-02R-1325-07			72	Female	G2	Stage I	T1b	M0	NX	0.4813436	Renal Clear Cell Carcinoma
TCGA-CJ-4891-01A-01R-1305-07			57	Female	G4	Stage III	T3c	M0	N0	1.050875	Renal Clear Cell Carcinoma
TCGA-B0-5075-01A-01R-1334-07			77	Female	G2	Stage III	T3a	M0	N0	0.9386212	Renal Clear Cell Carcinoma
TCGA-BP-4341-01A-01R-1289-07			67	Male	G2	Stage III	T3a	M0	NX	0.8093539	Renal Clear Cell Carcinoma
TCGA-B0-5092-01A-01R-1420-07			53	Female	G3	Stage IV	T1a	M1	N0	4.086328	Renal Clear Cell Carcinoma
TCGA-B0-4706-01A-01R-1503-07			61	Male	G4	Stage III	T3a	M0	NX	1.528936	Renal Clear Cell Carcinoma
TCGA-G6-A5PC-01A-11R-A33J-07			54	Female	G4	Stage IV	T1b	M1	N0	1.002228	Renal Clear Cell Carcinoma
TCGA-BP-4331-01A-01R-1289-07			52	Male	G2	Stage I	T1a	M0	N0	0.9448752	Renal Clear Cell Carcinoma
TCGA-CZ-5453-01A-01R-1503-07			67	Male	G2	Stage II	T2	M0	NX	0.6190395	Renal Clear Cell Carcinoma
TCGA-CJ-4920-01A-01R-1426-07			64	Female	G2	Stage I	T1b	M0	NX	1.423551	Renal Clear Cell Carcinoma
TCGA-BP-4798-01A-01R-1305-07			74	Male	G4		T3b	M1	N0	1.944168	Renal Clear Cell Carcinoma
TCGA-B0-4713-01A-01R-1277-07			76	Female	G2	Stage III	T3b	M0	NX	1.882922	Renal Clear Cell Carcinoma
TCGA-BP-4346-01A-01R-1289-07			57	Male	G3	Stage III	T3b	M0	N0	2.597079	Renal Clear Cell Carcinoma
TCGA-B0-4839-01A-01R-1305-07			80	Female	G2	Stage I	T1b	M0	N0	0.6607547	Renal Clear Cell Carcinoma
TCGA-B0-5085-01A-01R-1334-07			76	Female	G3	Stage III	T3a	M0	N0	0.8973859	Renal Clear Cell Carcinoma
TCGA-CZ-4865-01A-02R-1503-07			70	Female	G2	Stage I	T1a	M0	NX	1.327115	Renal Clear Cell Carcinoma
TCGA-B0-4691-01A-01R-1277-07			55	Male	G3	Stage IV	T2	M1	N0	2.211031	Renal Clear Cell Carcinoma
TCGA-BP-4355-01A-01R-1289-07			59	Female	G4	Stage III	T3a	M0	NX	0.3612381	Renal Clear Cell Carcinoma
TCGA-BP-4790-01A-01R-1305-07			76	Male	G2	Stage I	T1a	M0	NX	0.6141664	Renal Clear Cell Carcinoma
TCGA-B0-4833-01A-01R-1305-07			82	Female	G2	Stage I	T1b	M0	N0	1.557754	Renal Clear Cell Carcinoma
TCGA-B0-4694-01A-01R-1277-07			72	Male	G4	Stage III	T3b	M0	NX	0.7688612	Renal Clear Cell Carcinoma
TCGA-B0-4701-01A-01R-1277-07			66	Female	G3	Stage IV	T3a	M1	N0	1.621158	Renal Clear Cell Carcinoma
TCGA-B0-4847-01A-01R-1277-07			60	Male	G3	Stage IV	T3a	M1	NX	2.168748	Renal Clear Cell Carcinoma
TCGA-B0-4703-01A-01R-1277-07			51	Male	G4	Stage IV	T3a	M1	N0	2.917581	Renal Clear Cell Carcinoma
TCGA-B0-4821-01A-01R-1503-07			68	Female	G3	Stage III	T3b	M0	N0	5.670412	Renal Clear Cell Carcinoma
TCGA-CJ-6030-01A-11R-1672-07			65	Male	G3	Stage I	T1a	M0	N0	1.483708	Renal Clear Cell Carcinoma
TCGA-B0-4699-01A-01R-1277-07			74	Male	G4	Stage IV	T4	M1	N0	8.584867	Renal Clear Cell Carcinoma
TCGA-BP-4353-01A-02R-1289-07			61	Male	G2	Stage I	T1	M0	N0	1.229483	Renal Clear Cell Carcinoma
TCGA-B0-4693-01A-01R-1277-07			72	Female	G4	Stage III	T3a	M0	N0	0.4344453	Renal Clear Cell Carcinoma
TCGA-B0-5077-01A-01R-1334-07			77	Male	G3	Stage I	T1a	M0	N0	1.658504	Renal Clear Cell Carcinoma
TCGA-BP-4340-01A-01R-1289-07			70	Female	G2	Stage I	T1b	M0	N0	0.6877119	Renal Clear Cell Carcinoma
TCGA-CZ-4860-01A-01R-1305-07			60	Male	G4	Stage IV	T4	M1	NX	2.30696	Renal Clear Cell Carcinoma
TCGA-B0-4813-01A-01R-1277-07			68	Male	G3	Stage III	T3b	M0	NX	2.726703	Renal Clear Cell Carcinoma
TCGA-CZ-5455-01A-01R-1503-07			63	Male	G4	Stage IV	T3b	M1	NX	1.482901	Renal Clear Cell Carcinoma
TCGA-AK-3431-01A-02R-1277-07			62	Female	G3	Stage II	T2	M0	NX	1.058392	Renal Clear Cell Carcinoma
TCGA-A3-3313-01A-02R-1325-07			59	Male	G3	Stage I	T1b	M0	N0	1.242402	Renal Clear Cell Carcinoma
TCGA-B0-4815-01A-01R-1503-07			65	Male	G4	Stage III	T3a	M0	NX	4.259085	Renal Clear Cell Carcinoma
TCGA-B0-4698-01A-01R-1503-07			75	Male	G4	Stage IV	T4	M0	NX	28.11502	Renal Clear Cell Carcinoma
TCGA-CZ-4854-01A-01R-1305-07			68	Male	G2	Stage I	T1b	M0	N0	1.130743	Renal Clear Cell Carcinoma
TCGA-BP-4981-01A-01R-1334-07			75	Female	G3	Stage III	T3a	M0	NX	0.5688576	Renal Clear Cell Carcinoma
TCGA-A3-3311-01A-02R-1325-07			57	Male	G2	Stage I	T1	M0	NX	1.180159	Renal Clear Cell Carcinoma
TCGA-BP-5173-01A-01R-1426-07			75	Male	G2	Stage I	T1a	M0	NX	1.568462	Renal Clear Cell Carcinoma
TCGA-CZ-4864-01A-01R-1503-07			86	Male	G3	Stage II	T2	M0	N0	1.513156	Renal Clear Cell Carcinoma
TCGA-B0-4707-01A-01R-1277-07			63	Male	G4	Stage III	T3a	M0	NX	1.963888	Renal Clear Cell Carcinoma
TCGA-B0-4823-01A-02R-1420-07			88	Male	G2	Stage I	T1a	M0	N0	0.6020448	Renal Clear Cell Carcinoma
TCGA-BP-5168-01A-01R-1420-07			75	Male	G2	Stage I	T1a	M0	NX	0.6325155	Renal Clear Cell Carcinoma
TCGA-DV-5576-01A-01R-1541-07			55	Female	G2	Stage I	T1a	M0	NX	0.5471168	Renal Clear Cell Carcinoma
TCGA-B0-4834-01A-01R-1305-07			49	Male	G3	Stage I	T1a	M0	N0	0.3797754	Renal Clear Cell Carcinoma
TCGA-CW-6087-01A-11R-1672-07			61	Male	G4	Stage IV	T3a	M1	N1	7.334666	Renal Clear Cell Carcinoma
TCGA-B0-4814-01A-01R-1277-07			58	Male	G3	Stage IV	T4	M1	N0	1.137137	Renal Clear Cell Carcinoma
TCGA-BP-4170-01A-02R-1289-07			72	Female	G2	Stage I	T1b	M0	N0	0.4043332	Renal Clear Cell Carcinoma
TCGA-A3-3325-01A-01R-0864-07			52	Male	G2	Stage I	T1a	M0	NX	1.112477	Renal Clear Cell Carcinoma
TCGA-BP-4762-01A-02R-1289-07			42	Male	G3	Stage I	T1a	M0	NX	0.7644644	Renal Clear Cell Carcinoma
TCGA-B0-4824-01A-01R-1277-07			49	Female	G3	Stage I	T1a	M0	N0	1.471877	Renal Clear Cell Carcinoma
TCGA-A3-3352-01A-01R-0864-07			74	Male	G3	Stage III	T3a	M0	N0	0.5643853	Renal Clear Cell Carcinoma
TCGA-A3-3376-01A-02R-1420-07			51	Male	G2	Stage I	T1a	M0	N0	1.165386	Renal Clear Cell Carcinoma
TCGA-B0-5088-01A-01R-1334-07			53	Male	G3	Stage I	T1b	M0	N0	1.102804	Renal Clear Cell Carcinoma
TCGA-B0-5098-01A-01R-1420-07			53	Female	G3	Stage I	T1	M0	NX	13.47475	Renal Clear Cell Carcinoma
TCGA-B0-5104-01A-01R-1420-07			90	Female	G2	Stage I	T1	M0	N0	0.4621379	Renal Clear Cell Carcinoma
TCGA-B0-4945-01A-01R-1420-07			75	Female	G2	Stage I	T1a	M0	N0	0.3040799	Renal Clear Cell Carcinoma
TCGA-B0-4836-01A-01R-1305-07			61	Male	G3	Stage IV	T3b	M1	NX	1.854509	Renal Clear Cell Carcinoma
TCGA-CZ-4861-01A-01R-1305-07			63	Male	G2	Stage II	T2	M0	NX	1.561748	Renal Clear Cell Carcinoma
TCGA-B0-4822-01A-01R-1277-07			78	Male	G4	Stage II	T2	M0	NX	3.395635	Renal Clear Cell Carcinoma
TCGA-B0-4838-01A-01R-1305-07			69	Female	G3	Stage I	T1b	M0	N0	1.620543	Renal Clear Cell Carcinoma
TCGA-B0-5095-01A-01R-1420-07			81	Male	G3	Stage III	T3a	M0	N0	2.182446	Renal Clear Cell Carcinoma
TCGA-CZ-5465-01A-01R-1503-07			76	Female	G2	Stage III	T3b	M0	NX	0.4291331	Renal Clear Cell Carcinoma
TCGA-DV-A4VX-01A-11R-A266-07			59	Male	G4	Stage IV	T3b	MX	N0	1.671693	Renal Clear Cell Carcinoma
TCGA-B0-4817-01A-01R-1277-07			81	Male	G3	Stage III	T3c	M0	N0	1.044682	Renal Clear Cell Carcinoma
TCGA-BP-4327-01A-01R-1289-07			75	Female	G2	Stage II	T2	M0	N0	0.6901169	Renal Clear Cell Carcinoma
TCGA-B0-5099-01A-01R-1420-07			88	Female	G3	Stage III	T3b	M0	NX	0.4029693	Renal Clear Cell Carcinoma
TCGA-B0-4828-01A-01R-1277-07			79	Male	G3	Stage IV	T2	M1	NX	1.290263	Renal Clear Cell Carcinoma
TCGA-CJ-6027-01A-11R-1672-07			77	Male	G4	Stage I	T1a	M0	NX	3.508648	Renal Clear Cell Carcinoma
TCGA-B0-4816-01A-01R-1503-07			49	Male	G3	Stage II	T2	M0	N0	0.7202185	Renal Clear Cell Carcinoma
TCGA-CZ-5468-01A-01R-1503-07			84	Male	G4	Stage IV	T3b	M1	NX	2.76559	Renal Clear Cell Carcinoma
TCGA-B0-4819-01A-01R-1277-07			60	Female	G4	Stage IV	T3b	M1	NX	1.681946	Renal Clear Cell Carcinoma
TCGA-B0-4700-01A-02R-1541-07			60	Male	G4	Stage IV	T4	M1	NX	3.523409	Renal Clear Cell Carcinoma
