# Supplementary material for: AURKB: a promising biomarker in clear cell renal cell carcinoma
Source: PeerJ. 2019 Sep 16;7:e7718. doi: 10.7717/peerj.7718 (PMC6752188; doi:10.7717/peerj.7718)
Supplement: File S3 [file peerj-07-7718-s003.txt]

ID	AURKB	Type
TCGA-CW-6090-11A-01R-1672-07	0.05431059	Normal
TCGA-B0-5691-11A-01R-1541-07	0.1523003	Normal
TCGA-B0-5402-11A-01R-1503-07	0.1799042	Normal
TCGA-CZ-5468-11A-01R-1503-07	0.2784828	Normal
TCGA-CW-5584-11A-01R-1541-07	0.7121168	Normal
TCGA-B8-4622-11A-01R-1758-07	0.2416497	Normal
TCGA-CZ-5457-11A-01R-1503-07	0.109608	Normal
TCGA-A3-3387-11A-01R-1541-07	0.05640947	Normal
TCGA-CZ-5470-11A-01R-1503-07	0.05423979	Normal
TCGA-CZ-5453-11A-01R-1503-07	0.06287053	Normal
TCGA-B2-5641-11A-01R-1541-07	0.1150682	Normal
TCGA-CW-5585-11A-01R-1541-07	0.09807908	Normal
TCGA-B0-4712-11A-02R-1503-07	0.09489327	Normal
TCGA-B0-5690-11A-01R-1541-07	0.07214467	Normal
TCGA-CZ-5462-11A-01R-1503-07	0.1404498	Normal
TCGA-CZ-5463-11A-01R-1503-07	0.1313128	Normal
TCGA-CW-5581-11A-01R-1541-07	0.01789921	Normal
TCGA-CZ-4864-11A-01R-1503-07	0.1039179	Normal
TCGA-CJ-5676-11A-01R-1541-07	0.2600078	Normal
TCGA-B0-5705-11A-01R-1541-07	0.05129009	Normal
TCGA-CJ-5681-11A-01R-1541-07	4.671355	Normal
TCGA-A3-3358-11A-01R-1541-07	0.08004039	Normal
TCGA-CJ-5689-11A-01R-1541-07	0.0868755	Normal
TCGA-CZ-5988-11A-01R-1672-07	0.03845254	Normal
TCGA-B0-5709-11A-01R-1541-07	0.1005643	Normal
TCGA-CW-5580-11A-02R-1672-07	0.1033802	Normal
TCGA-CZ-5451-11A-01R-1503-07	0.06222723	Normal
TCGA-CZ-5465-11A-01R-1503-07	0.0220326	Normal
TCGA-CW-5589-11A-01R-1541-07	0.08937374	Normal
TCGA-CJ-6030-11A-01R-1672-07	0.1719847	Normal
TCGA-CZ-5985-11A-01R-1672-07	0.08739077	Normal
TCGA-CZ-5454-11A-01R-1503-07	0.19086	Normal
TCGA-B0-5706-11A-01R-1541-07	0.06845257	Normal
TCGA-CZ-5456-11A-02R-1503-07	0.0791539	Normal
TCGA-CW-5591-11A-01R-1541-07	0.5183601	Normal
TCGA-B0-5711-11A-01R-1672-07	0.1091946	Normal
TCGA-CW-6088-11A-01R-1672-07	0.051234	Normal
TCGA-B0-5703-11A-01R-1541-07	0.1879452	Normal
TCGA-B0-5697-11A-01R-1541-07	0.02795776	Normal
TCGA-CW-6087-11A-01R-1672-07	0.1712697	Normal
TCGA-CZ-5469-11A-01R-1503-07	0.06768844	Normal
TCGA-B8-4619-11A-01R-1758-07	0.08010815	Normal
TCGA-CZ-5982-11A-01R-1672-07	0.007074504	Normal
TCGA-CZ-5466-11A-01R-1503-07	0.1731555	Normal
TCGA-CJ-6033-11A-01R-1858-07	0.1365062	Normal
TCGA-CJ-5680-11A-01R-1541-07	1.782432	Normal
TCGA-CJ-5672-11A-01R-1541-07	0.07920422	Normal
TCGA-B8-5552-11A-01R-1672-07	1.654721	Normal
TCGA-CJ-5679-11A-01R-1541-07	0.100259	Normal
TCGA-CJ-5677-11A-01R-1541-07	0.06292338	Normal
TCGA-B0-5701-11A-01R-1541-07	0.4209235	Normal
TCGA-B0-5699-11A-01R-1541-07	0.0433294	Normal
TCGA-CJ-5678-11A-01R-1541-07	0.07050536	Normal
TCGA-CZ-4865-11A-01R-1503-07	0.06803966	Normal
TCGA-B8-5549-11A-01R-1541-07	0.05542486	Normal
TCGA-B0-4700-11A-01R-1541-07	0.03586723	Normal
TCGA-B8-4620-11A-01R-1758-07	0.4878645	Normal
TCGA-CZ-5987-11A-01R-1672-07	0.1939871	Normal
TCGA-CZ-5458-11A-01R-1503-07	0.1479855	Normal
TCGA-CZ-4863-11A-01R-1503-07	0.1678979	Normal
TCGA-CZ-5986-11A-01R-1672-07	0.1013447	Normal
TCGA-B0-5712-11A-01R-1672-07	0.2193252	Normal
TCGA-B0-5694-11A-01R-1541-07	0.1896726	Normal
TCGA-B2-5636-11A-01R-1541-07	0.08356168	Normal
TCGA-CZ-5984-11A-01R-1672-07	0.1089326	Normal
TCGA-CZ-5452-11A-01R-1503-07	0.03469515	Normal
TCGA-CW-5587-11A-01R-1541-07	0.1127047	Normal
TCGA-CZ-5467-11A-01R-1503-07	0.06864073	Normal
TCGA-CZ-5461-11A-01R-1503-07	0.1059252	Normal
TCGA-CZ-5989-11A-01R-1672-07	0.2062702	Normal
TCGA-B0-5696-11A-01R-1541-07	0.1067114	Normal
TCGA-CZ-5455-11A-01R-1503-07	0.150627	Normal
TCGA-BP-4982-01A-01R-1334-07	0.8011266	Tumor
TCGA-B0-5096-01A-01R-1420-07	1.143784	Tumor
TCGA-BP-5175-01A-01R-1426-07	1.546978	Tumor
TCGA-DV-5569-01A-01R-1541-07	1.195241	Tumor
TCGA-BP-5189-01A-02R-1426-07	0.5487824	Tumor
TCGA-B0-4810-01A-01R-1503-07	4.452311	Tumor
TCGA-CJ-4636-01A-02R-1325-07	1.353878	Tumor
TCGA-AK-3455-01A-01R-0864-07	0.793065	Tumor
TCGA-A3-A6NN-01A-12R-A33J-07	0.6578987	Tumor
TCGA-G6-A8L6-01A-11R-A37O-07	0.6529612	Tumor
TCGA-B0-4718-01A-01R-1277-07	0.9775507	Tumor
TCGA-BP-4987-01A-01R-1334-07	0.9365976	Tumor
TCGA-B2-5641-01A-01R-1541-07	1.171116	Tumor
TCGA-CJ-5676-01A-11R-1541-07	0.7806332	Tumor
TCGA-BP-4974-01A-01R-1334-07	0.8447266	Tumor
TCGA-B0-4849-01A-01R-1277-07	0.4691637	Tumor
TCGA-B0-4712-01A-01R-1503-07	3.780698	Tumor
TCGA-BP-4164-01A-02R-1325-07	0.76224	Tumor
TCGA-CZ-5454-01A-01R-1503-07	0.4314107	Tumor
TCGA-B0-5697-01A-11R-1541-07	0.8355453	Tumor
TCGA-B0-4841-01A-01R-1277-07	0.8667907	Tumor
TCGA-B2-A4SR-01A-11R-A266-07	0.8604146	Tumor
TCGA-BP-4976-01A-01R-1334-07	0.9023119	Tumor
TCGA-BP-5176-01A-01R-1426-07	0.5934802	Tumor
TCGA-B0-4818-01A-01R-1503-07	0.4998785	Tumor
TCGA-B0-4714-01A-01R-1277-07	1.615016	Tumor
TCGA-BP-4337-01A-01R-1289-07	1.225935	Tumor
TCGA-BP-4989-01A-01R-1334-07	3.464993	Tumor
TCGA-BP-4799-01A-01R-1305-07	0.1530721	Tumor
TCGA-CZ-5462-01A-01R-1503-07	0.3177949	Tumor
TCGA-BP-5191-01A-01R-1426-07	1.37914	Tumor
TCGA-B2-5635-01A-01R-1541-07	0.4718973	Tumor
TCGA-T7-A92I-01A-11R-A37O-07	0.3492	Tumor
TCGA-CJ-4876-01A-01R-1305-07	0.8767766	Tumor
TCGA-CJ-4901-01A-01R-1426-07	3.164458	Tumor
TCGA-G6-A8L8-01A-21R-A37O-07	0.6209159	Tumor
TCGA-BP-4173-01A-02R-1289-07	3.116198	Tumor
TCGA-AK-3434-01A-02R-1277-07	1.154645	Tumor
TCGA-CJ-4908-01A-01R-1426-07	0.7790841	Tumor
TCGA-B0-5705-01A-11R-1541-07	0.6274633	Tumor
TCGA-CZ-5458-01A-01R-1503-07	0.8476783	Tumor
TCGA-B0-4690-01A-01R-1277-07	6.832979	Tumor
TCGA-BP-4335-01A-01R-1289-07	1.019866	Tumor
TCGA-B0-4827-01A-02R-1420-07	1.134008	Tumor
TCGA-BP-4760-01A-02R-1420-07	0.3200184	Tumor
TCGA-CW-5581-01A-02R-1541-07	0.2214523	Tumor
TCGA-B0-5119-01A-02R-1420-07	0.8619412	Tumor
TCGA-A3-3307-01A-01R-0864-07	0.6186524	Tumor
TCGA-B0-4688-01A-01R-1277-07	16.05663	Tumor
TCGA-BP-5000-01A-01R-1334-07	1.451749	Tumor
TCGA-CJ-5689-01A-11R-1541-07	0.746754	Tumor
TCGA-CZ-4866-01A-01R-1503-07	0.6072219	Tumor
TCGA-B8-4621-01A-01R-1503-07	0.3982447	Tumor
TCGA-B0-5106-01A-01R-1420-07	0.289809	Tumor
TCGA-B8-A54K-01A-11R-A33J-07	0.5834508	Tumor
TCGA-BP-5008-01A-01R-1334-07	0.8190249	Tumor
TCGA-B0-5402-01A-01R-1503-07	0.4307775	Tumor
TCGA-A3-3317-01A-02R-1325-07	1.277279	Tumor
TCGA-CZ-5460-01A-01R-1503-07	0.876846	Tumor
TCGA-BP-4995-01A-01R-1334-07	0.2448215	Tumor
TCGA-BP-5004-01A-01R-1334-07	1.092819	Tumor
TCGA-B0-4843-01A-01R-1277-07	1.401869	Tumor
TCGA-CJ-4886-01A-01R-1305-07	0.6024634	Tumor
TCGA-B0-5083-01A-02R-1420-07	0.2207154	Tumor
TCGA-CW-6097-01A-11R-1672-07	3.037144	Tumor
TCGA-B4-5843-01A-11R-1672-07	0.9879424	Tumor
TCGA-B2-4101-01A-02R-1277-07	0.5957304	Tumor
TCGA-A3-3320-01A-02R-1325-07	0.3938725	Tumor
TCGA-AK-3427-01A-01R-0864-07	0.2002447	Tumor
TCGA-CW-5580-01A-01R-1672-07	1.00438	Tumor
TCGA-BP-4763-01A-01R-1289-07	0.6131129	Tumor
TCGA-CJ-5672-01A-11R-1541-07	1.150722	Tumor
TCGA-CJ-5677-01A-11R-1541-07	1.850512	Tumor
TCGA-BP-4999-01A-01R-1334-07	0.5878066	Tumor
TCGA-B8-4143-01A-01R-1188-07	5.436503	Tumor
TCGA-CJ-4900-01A-01R-1334-07	3.011515	Tumor
TCGA-BP-5196-01A-01R-1426-07	1.458236	Tumor
TCGA-B8-A54D-01A-21R-A266-07	2.021559	Tumor
TCGA-A3-3322-01A-02R-1325-07	0.9003935	Tumor
TCGA-BP-4351-01A-01R-1289-07	1.889617	Tumor
TCGA-BP-4776-01A-01R-1289-07	0.7079116	Tumor
TCGA-CJ-5675-01A-11R-1541-07	0.884056	Tumor
TCGA-B0-4697-01A-01R-1277-07	4.830183	Tumor
TCGA-CZ-4859-01A-02R-1426-07	0.4771952	Tumor
TCGA-CJ-6031-01A-11R-1672-07	1.406753	Tumor
TCGA-CJ-5678-01A-11R-1541-07	2.600542	Tumor
TCGA-CW-5585-01A-01R-1541-07	0.6821941	Tumor
TCGA-B2-4098-01A-02R-1325-07	0.4813436	Tumor
TCGA-CJ-4891-01A-01R-1305-07	1.050875	Tumor
TCGA-CZ-5988-01A-11R-1672-07	1.884889	Tumor
TCGA-BP-4972-01A-01R-1334-07	0.5535379	Tumor
TCGA-AK-3451-01A-02R-1188-07	0.8732689	Tumor
TCGA-AK-3450-01A-02R-1277-07	0.2829541	Tumor
TCGA-B0-5075-01A-01R-1334-07	0.9386212	Tumor
TCGA-BP-4341-01A-01R-1289-07	0.8093539	Tumor
TCGA-B0-5092-01A-01R-1420-07	4.086328	Tumor
TCGA-BP-4162-01A-02R-1325-07	0.78965	Tumor
TCGA-CJ-4905-01A-02R-1426-07	0.6014331	Tumor
TCGA-B0-4706-01A-01R-1503-07	1.528936	Tumor
TCGA-CJ-5686-01A-11R-1672-07	0.5549942	Tumor
TCGA-B8-A54I-01A-21R-A33J-07	1.273244	Tumor
TCGA-CJ-4893-01A-01R-1305-07	0.4200107	Tumor
TCGA-BP-4795-01A-02R-1420-07	0.6331986	Tumor
TCGA-CZ-4858-01A-01R-1305-07	8.197835	Tumor
TCGA-CZ-5987-01A-11R-1672-07	2.012685	Tumor
TCGA-A3-3373-01A-02R-1420-07	0.4593791	Tumor
TCGA-B2-3923-01B-10R-A277-07	0	Tumor
TCGA-G6-A5PC-01A-11R-A33J-07	1.002228	Tumor
TCGA-B0-5812-01A-11R-1672-07	0.5498928	Tumor
TCGA-CJ-5683-01A-11R-1541-07	2.457564	Tumor
TCGA-BP-4331-01A-01R-1289-07	0.9448752	Tumor
TCGA-CZ-5453-01A-01R-1503-07	0.6190395	Tumor
TCGA-BP-4177-01A-02R-1420-07	0.3115294	Tumor
TCGA-BP-4963-01A-01R-1334-07	1.651101	Tumor
TCGA-AK-3460-01A-02R-1277-07	0.6419644	Tumor
TCGA-CJ-4902-01A-01R-1426-07	1.371362	Tumor
TCGA-CJ-4920-01A-01R-1426-07	1.423551	Tumor
TCGA-BP-5185-01A-01R-1426-07	1.173888	Tumor
TCGA-CJ-4888-01A-01R-1305-07	2.023744	Tumor
TCGA-B2-3924-01A-02R-1325-07	1.08615	Tumor
TCGA-3Z-A93Z-01A-11R-A37O-07	0.8731706	Tumor
TCGA-BP-5194-01A-02R-1426-07	0.8119895	Tumor
TCGA-A3-3365-01A-01R-0864-07	0.7438591	Tumor
TCGA-DV-A4W0-01A-11R-A266-07	1.043092	Tumor
TCGA-B0-4846-01A-01R-1277-07	0.7590289	Tumor
TCGA-CJ-5679-01A-11R-1541-07	1.643134	Tumor
TCGA-BP-4961-01A-01R-1334-07	0.2962761	Tumor
TCGA-BP-4798-01A-01R-1305-07	1.944168	Tumor
TCGA-B8-5549-01A-01R-1541-07	0.5641761	Tumor
TCGA-A3-3357-01A-02R-1420-07	0.8137059	Tumor
TCGA-BP-5200-01A-01R-1426-07	0.5255821	Tumor
TCGA-MM-A564-01A-11R-A266-07	0.5522354	Tumor
TCGA-B0-4713-01A-01R-1277-07	1.882922	Tumor
TCGA-A3-3308-01A-02R-1325-07	1.080693	Tumor
TCGA-BP-4807-01A-01R-1305-07	0.8019178	Tumor
TCGA-CZ-5989-01A-11R-1672-07	0.1352226	Tumor
TCGA-BP-4346-01A-01R-1289-07	2.597079	Tumor
TCGA-B0-4839-01A-01R-1305-07	0.6607547	Tumor
TCGA-AK-3445-01A-02R-1277-07	1.362411	Tumor
TCGA-CJ-5684-01A-11R-1541-07	0.7616906	Tumor
TCGA-BP-4338-01A-01R-1289-07	2.362559	Tumor
TCGA-B0-5085-01A-01R-1334-07	0.8973859	Tumor
TCGA-A3-3380-01A-01R-0864-07	0.5159469	Tumor
TCGA-AK-3454-01A-02R-1277-07	3.645464	Tumor
TCGA-B8-5162-01A-01R-1420-07	1.433062	Tumor
TCGA-A3-3351-01A-02R-1325-07	1.265397	Tumor
TCGA-AK-3429-01A-02R-1325-07	1.05972	Tumor
TCGA-CJ-4870-01A-01R-1305-07	0.55898	Tumor
TCGA-CZ-5985-01A-11R-1672-07	0.9655681	Tumor
TCGA-CZ-4865-01A-02R-1503-07	1.327115	Tumor
TCGA-B0-4691-01A-01R-1277-07	2.211031	Tumor
TCGA-CJ-5680-01A-11R-1541-07	0.5842641	Tumor
TCGA-A3-3347-01A-02R-1325-07	4.54809	Tumor
TCGA-BP-4758-01A-01R-1289-07	1.385236	Tumor
TCGA-BP-4355-01A-01R-1289-07	0.3612381	Tumor
TCGA-BP-4789-01A-01R-1305-07	0.3520176	Tumor
TCGA-DV-5573-01A-01R-1541-07	2.433644	Tumor
TCGA-BP-4774-01A-01R-1289-07	0.9365415	Tumor
TCGA-BP-4986-01A-01R-1334-07	0.8312896	Tumor
TCGA-B0-5113-01A-01R-1420-07	0.455626	Tumor
TCGA-BP-4161-01A-02R-1325-07	1.056482	Tumor
TCGA-B0-5117-01A-01R-1420-07	0.3303912	Tumor
TCGA-BP-4325-01A-02R-1289-07	1.823936	Tumor
TCGA-CW-6088-01A-11R-1672-07	0.4940991	Tumor
TCGA-BP-4790-01A-01R-1305-07	0.6141664	Tumor
TCGA-BP-4342-01A-01R-1289-07	1.877177	Tumor
TCGA-BP-4983-01A-01R-1334-07	13.5006	Tumor
TCGA-B0-4833-01A-01R-1305-07	1.557754	Tumor
TCGA-CW-5589-01A-01R-1541-07	0.577092	Tumor
TCGA-CJ-4874-01A-01R-1305-07	0.6949075	Tumor
TCGA-CJ-4887-01A-01R-1305-07	2.133828	Tumor
TCGA-AK-3456-01A-02R-1325-07	0.1692251	Tumor
TCGA-B0-5109-01A-02R-1420-07	25.11721	Tumor
TCGA-B8-A8YJ-01A-13R-A39I-07	0.5747626	Tumor
TCGA-BP-5001-01A-01R-1334-07	0.859624	Tumor
TCGA-B0-4837-01A-01R-1305-07	1.612509	Tumor
TCGA-B0-4694-01A-01R-1277-07	0.7688612	Tumor
TCGA-BP-4334-01A-01R-1289-07	0.346389	Tumor
TCGA-B0-5710-01A-11R-1672-07	0.5945685	Tumor
TCGA-CJ-5681-01A-11R-1541-07	2.530269	Tumor
TCGA-B0-4696-01A-01R-1277-07	20.79568	Tumor
TCGA-A3-A6NL-01A-11R-A33J-07	0.8897972	Tumor
TCGA-B0-4852-01A-01R-1503-07	1.039612	Tumor
TCGA-B0-5690-01A-11R-1541-07	1.004876	Tumor
TCGA-BP-4975-01A-01R-1334-07	0.7896637	Tumor
TCGA-CZ-4862-01A-01R-1305-07	1.683329	Tumor
TCGA-B0-4701-01A-01R-1277-07	1.621158	Tumor
TCGA-B8-A54H-01A-11R-A33J-07	0.4104137	Tumor
TCGA-B0-4847-01A-01R-1277-07	2.168748	Tumor
TCGA-BP-4769-01A-01R-1289-07	0.1922452	Tumor
TCGA-CZ-5982-01A-11R-1672-07	0.4323163	Tumor
TCGA-BP-4992-01A-01R-1334-07	1.816488	Tumor
TCGA-B0-5695-01A-11R-1541-07	0.4878742	Tumor
TCGA-A3-3367-01A-02R-1420-07	0.6186166	Tumor
TCGA-A3-3359-01A-01R-0864-07	1.13141	Tumor
TCGA-CJ-4907-01A-01R-1426-07	0.697375	Tumor
TCGA-B8-4622-01A-02R-1277-07	0.888449	Tumor
TCGA-BP-4994-01A-01R-1334-07	0.1810716	Tumor
TCGA-B0-4703-01A-01R-1277-07	2.917581	Tumor
TCGA-B0-5702-01A-11R-1541-07	0.4359962	Tumor
TCGA-CJ-4638-01A-02R-1325-07	2.121382	Tumor
TCGA-A3-A8OW-01A-11R-A37O-07	0.5880998	Tumor
TCGA-BP-5177-01A-01R-1426-07	0.8856399	Tumor
TCGA-CZ-5984-01A-11R-1672-07	1.282689	Tumor
TCGA-B8-A54G-01A-11R-A266-07	3.358882	Tumor
TCGA-CJ-4904-01A-02R-1426-07	0.465827	Tumor
TCGA-CZ-4853-01A-01R-1426-07	0.4858781	Tumor
TCGA-B2-5635-01A-01R-A277-07	0.4409212	Tumor
TCGA-B0-5707-01A-11R-1541-07	0.380835	Tumor
TCGA-B8-4154-01A-01R-1188-07	0.94458	Tumor
TCGA-B0-4821-01A-01R-1503-07	5.670412	Tumor
TCGA-B8-4153-01B-11R-1672-07	0.5478829	Tumor
TCGA-CJ-6030-01A-11R-1672-07	1.483708	Tumor
TCGA-CZ-5456-01A-01R-1503-07	1.373553	Tumor
TCGA-CJ-6032-01A-11R-1672-07	0.4518949	Tumor
TCGA-BP-4969-01A-01R-1334-07	0.7949297	Tumor
TCGA-B8-5546-01A-01R-1541-07	0.2477969	Tumor
TCGA-B4-5844-01A-11R-1672-07	0.5097716	Tumor
TCGA-A3-3316-01A-01R-0864-07	0.6043054	Tumor
TCGA-B8-A54E-01A-11R-A266-07	0.3607348	Tumor
TCGA-BP-4766-01A-01R-1289-07	1.03335	Tumor
TCGA-B8-5550-01A-01R-1541-07	1.359933	Tumor
TCGA-A3-3306-01A-01R-0864-07	0.9003411	Tumor
TCGA-B0-4699-01A-01R-1277-07	8.584867	Tumor
TCGA-BP-5010-01A-02R-1420-07	1.431328	Tumor
TCGA-CJ-6033-01A-11R-1672-07	1.690864	Tumor
TCGA-B4-5836-01A-11R-1672-07	0.7310295	Tumor
TCGA-B0-5699-01A-11R-1541-07	1.372305	Tumor
TCGA-B0-5711-01A-11R-1672-07	0.6427955	Tumor
TCGA-CZ-5452-01A-01R-1503-07	1.385098	Tumor
TCGA-B0-5120-01A-01R-1420-07	0.7338231	Tumor
TCGA-BP-4991-01A-01R-1334-07	0.7197647	Tumor
TCGA-BP-4353-01A-02R-1289-07	1.229483	Tumor
TCGA-BP-5009-01A-01R-1334-07	1.018974	Tumor
TCGA-BP-5006-01A-01R-1334-07	0.6149838	Tumor
TCGA-B8-4619-01A-02R-1325-07	0.2462391	Tumor
TCGA-BP-4973-01A-01R-1334-07	0.9679221	Tumor
TCGA-A3-3324-01A-02R-1325-07	0.5085998	Tumor
TCGA-B0-4693-01A-01R-1277-07	0.4344453	Tumor
TCGA-BP-4784-01A-01R-1305-07	0.6221905	Tumor
TCGA-CZ-5463-01A-01R-1503-07	0.6126987	Tumor
TCGA-6D-AA2E-01A-11R-A37O-07	0.2553889	Tumor
TCGA-AK-3447-01A-01R-1766-07	0.0774718	Tumor
TCGA-EU-5904-01A-11R-1672-07	0.3594628	Tumor
TCGA-B8-5158-01A-01R-1420-07	2.467008	Tumor
TCGA-CJ-4916-01A-01R-1426-07	1.678631	Tumor
TCGA-A3-A6NI-01A-11R-A33J-07	1.153694	Tumor
TCGA-BP-4964-01A-01R-1334-07	0.6766411	Tumor
TCGA-B0-5712-01A-11R-1672-07	0.5073182	Tumor
TCGA-BP-4965-01A-01R-1334-07	0.9628281	Tumor
TCGA-A3-3326-01A-01R-0864-07	1.226934	Tumor
TCGA-A3-3378-01A-02R-1325-07	1.630418	Tumor
TCGA-B0-4844-01A-01R-1277-07	1.25386	Tumor
TCGA-AK-3425-01A-02R-1277-07	1.602867	Tumor
TCGA-BP-4971-01A-01R-1334-07	1.341833	Tumor
TCGA-B8-4620-01A-02R-1325-07	1.030129	Tumor
TCGA-BP-4967-01A-01R-1334-07	1.074651	Tumor
TCGA-BP-4765-01A-01R-1289-07	0.6362744	Tumor
TCGA-BP-4782-01A-02R-1420-07	0.5917597	Tumor
TCGA-B0-5108-01A-01R-1420-07	0.8540374	Tumor
TCGA-B8-5165-01A-01R-1420-07	0.4405067	Tumor
TCGA-B2-3923-01A-02R-A277-07	0.05382226	Tumor
TCGA-A3-3343-01A-01R-0864-07	0.4787095	Tumor
TCGA-B0-5100-01A-01R-1420-07	1.356047	Tumor
TCGA-CJ-4869-01A-02R-1426-07	1.753129	Tumor
TCGA-CJ-4895-01A-01R-1305-07	1.680097	Tumor
TCGA-B0-5691-01A-11R-1541-07	0.6591733	Tumor
TCGA-BP-4352-01A-01R-1289-07	1.920874	Tumor
TCGA-BP-4801-01A-02R-1420-07	0.3238018	Tumor
TCGA-BP-4998-01A-01R-1334-07	1.04602	Tumor
TCGA-B0-5077-01A-01R-1334-07	1.658504	Tumor
TCGA-CW-5584-01A-01R-1541-07	0.6902025	Tumor
TCGA-BP-5170-01A-01R-1426-07	0.6156728	Tumor
TCGA-BP-4340-01A-01R-1289-07	0.6877119	Tumor
TCGA-BP-5180-01A-01R-1426-07	1.154583	Tumor
TCGA-CJ-4639-01A-02R-1325-07	0.7739602	Tumor
TCGA-CZ-4860-01A-01R-1305-07	2.30696	Tumor
TCGA-B0-4813-01A-01R-1277-07	2.726703	Tumor
TCGA-BP-4326-01A-01R-1289-07	0.977086	Tumor
TCGA-B0-4845-01A-01R-1277-07	1.790271	Tumor
TCGA-B2-4099-01A-02R-1188-07	0.9237351	Tumor
TCGA-BP-4345-01A-01R-1289-07	1.857925	Tumor
TCGA-B2-3923-01A-02R-1325-07	0.1951631	Tumor
TCGA-MM-A563-01A-11R-A266-07	2.003183	Tumor
TCGA-CJ-4897-01A-03R-1426-07	0.4561314	Tumor
TCGA-BP-5186-01A-01R-1426-07	0.4933762	Tumor
TCGA-AK-3433-01A-02R-1277-07	0.1165453	Tumor
TCGA-CJ-4889-01A-01R-1305-07	0.5216962	Tumor
TCGA-A3-3335-01A-01R-0864-07	0.4561361	Tumor
TCGA-CZ-5455-01A-01R-1503-07	1.482901	Tumor
TCGA-B0-5107-01A-01R-1420-07	5.758718	Tumor
TCGA-CZ-4856-01A-02R-1426-07	0.4946573	Tumor
TCGA-B2-3924-01B-03R-A277-07	0.6833415	Tumor
TCGA-B0-5110-01A-01R-1420-07	0.3615577	Tumor
TCGA-CJ-4634-01A-02R-1325-07	0.6029623	Tumor
TCGA-CZ-5986-01A-11R-1672-07	0.6127914	Tumor
TCGA-B8-4151-01A-01R-1188-07	0.4784125	Tumor
TCGA-B0-5116-01A-02R-1420-07	2.753451	Tumor
TCGA-BP-4174-01A-02R-1289-07	0.6901335	Tumor
TCGA-CJ-4881-01A-01R-1305-07	1.739844	Tumor
TCGA-AK-3431-01A-02R-1277-07	1.058392	Tumor
TCGA-B0-4811-01A-01R-1503-07	2.940531	Tumor
TCGA-A3-3313-01A-02R-1325-07	1.242402	Tumor
TCGA-B0-5698-01A-11R-1672-07	0.6031649	Tumor
TCGA-B0-4815-01A-01R-1503-07	4.259085	Tumor
TCGA-AK-3461-01A-02R-1277-07	0.9521975	Tumor
TCGA-CJ-4641-01A-02R-1325-07	1.955641	Tumor
TCGA-B0-4698-01A-01R-1503-07	28.11502	Tumor
TCGA-B2-5633-01B-04R-A277-07	0.7477657	Tumor
TCGA-BP-4777-01A-01R-1289-07	1.744051	Tumor
TCGA-CJ-4884-01A-01R-1305-07	0.894141	Tumor
TCGA-B4-5838-01A-11R-1672-07	0.9052097	Tumor
TCGA-AK-3443-01A-02R-1325-07	0.2479881	Tumor
TCGA-CZ-5459-01A-01R-1503-07	1.593289	Tumor
TCGA-BP-4775-01A-01R-1289-07	0.8540591	Tumor
TCGA-DV-5568-01A-01R-1541-07	1.542068	Tumor
TCGA-DV-5575-01A-01R-1541-07	0.9265108	Tumor
TCGA-CZ-4854-01A-01R-1305-07	1.130743	Tumor
TCGA-BP-4981-01A-01R-1334-07	0.5688576	Tumor
TCGA-B2-5633-01A-01R-1541-07	0.579987	Tumor
TCGA-A3-3311-01A-02R-1325-07	1.180159	Tumor
TCGA-BP-5173-01A-01R-1426-07	1.568462	Tumor
TCGA-BP-5007-01A-01R-1334-07	0.8461631	Tumor
TCGA-A3-3362-01A-02R-1325-07	0.841386	Tumor
TCGA-BP-4781-01A-01R-1305-07	0.9516473	Tumor
TCGA-B4-5835-01A-11R-1672-07	2.145097	Tumor
TCGA-CZ-5469-01A-01R-1503-07	5.152109	Tumor
TCGA-BP-4330-01A-01R-1289-07	1.175759	Tumor
TCGA-CJ-4878-01A-01R-1305-07	1.356384	Tumor
TCGA-A3-3383-01A-02R-1325-07	2.182158	Tumor
TCGA-BP-4349-01A-01R-1289-07	0.4016815	Tumor
TCGA-BP-5184-01A-01R-1426-07	0.7052533	Tumor
TCGA-BP-4159-01A-02R-1289-07	0.7164112	Tumor
TCGA-CJ-6028-01A-11R-1672-07	1.854781	Tumor
TCGA-BP-4804-01A-02R-1305-07	1.99486	Tumor
TCGA-CJ-4912-01A-01R-1426-07	0.5864496	Tumor
TCGA-CJ-4873-01A-01R-1305-07	1.631047	Tumor
TCGA-CZ-5461-01A-01R-1503-07	0.6205569	Tumor
TCGA-BP-4771-01A-01R-1289-07	3.744029	Tumor
TCGA-B8-5163-01A-01R-1420-07	1.729671	Tumor
TCGA-A3-3363-01A-01R-0864-07	0.8044943	Tumor
TCGA-CZ-4864-01A-01R-1503-07	1.513156	Tumor
TCGA-EU-5906-01A-11R-1672-07	0.7757767	Tumor
TCGA-AK-3426-01A-02R-1325-07	6.491693	Tumor
TCGA-B0-5703-01A-11R-1541-07	0.97104	Tumor
TCGA-B8-A54J-01A-11R-A33J-07	1.038877	Tumor
TCGA-BP-4166-01A-02R-1289-07	0.8718848	Tumor
TCGA-BP-4332-01A-01R-1289-07	0.9142808	Tumor
TCGA-CW-5591-01A-01R-1541-07	0.3091631	Tumor
TCGA-B0-5084-01A-01R-1334-07	21.63013	Tumor
TCGA-B0-4707-01A-01R-1277-07	1.963888	Tumor
TCGA-B8-5164-01A-01R-1420-07	1.606474	Tumor
TCGA-B4-5832-01A-11R-1672-07	0.1382319	Tumor
TCGA-BP-4176-01A-02R-1289-07	0.5801874	Tumor
TCGA-B8-4146-01B-11R-1672-07	0.482703	Tumor
TCGA-BP-4163-01A-02R-1325-07	0.7383869	Tumor
TCGA-DV-5565-01A-01R-1541-07	0.3874136	Tumor
TCGA-BP-4158-01A-02R-1289-07	0.7063094	Tumor
TCGA-CJ-4642-01B-01R-1305-07	7.123693	Tumor
TCGA-B0-5692-01A-11R-1541-07	1.585065	Tumor
TCGA-CJ-4885-01A-01R-1305-07	0.1837933	Tumor
TCGA-B4-5834-01A-11R-1672-07	0.6703954	Tumor
TCGA-BP-4770-01A-01R-1503-07	7.150613	Tumor
TCGA-B0-4823-01A-02R-1420-07	0.6020448	Tumor
TCGA-BP-5168-01A-01R-1420-07	0.6325155	Tumor
TCGA-CW-6093-01A-11R-1672-07	0.7451372	Tumor
TCGA-MM-A84U-01A-11R-A37O-07	0.7426691	Tumor
TCGA-CJ-4637-01A-02R-1325-07	4.278286	Tumor
TCGA-A3-3370-01A-02R-1420-07	1.076222	Tumor
TCGA-BP-4993-01A-02R-1420-07	0.5983406	Tumor
TCGA-DV-5576-01A-01R-1541-07	0.5471168	Tumor
TCGA-BP-5192-01A-01R-1426-07	0.2899486	Tumor
TCGA-CJ-4868-01A-01R-1305-07	5.61645	Tumor
TCGA-A3-A8OU-01A-11R-A37O-07	1.029011	Tumor
TCGA-A3-3372-01A-02R-1325-07	0.6696604	Tumor
TCGA-B0-4834-01A-01R-1305-07	0.3797754	Tumor
TCGA-AS-3778-01A-01R-A32Z-07	0.8631699	Tumor
TCGA-CW-6087-01A-11R-1672-07	7.334666	Tumor
TCGA-B0-4814-01A-01R-1277-07	1.137137	Tumor
TCGA-AK-3465-01A-02R-1325-07	0.6412308	Tumor
TCGA-BP-4170-01A-02R-1289-07	0.4043332	Tumor
TCGA-CJ-4643-01A-02R-1325-07	0.3230692	Tumor
TCGA-BP-4977-01A-01R-1334-07	1.369003	Tumor
TCGA-EU-5907-01A-11R-1672-07	0.51608	Tumor
TCGA-B0-5696-01A-11R-1541-07	0.6539198	Tumor
TCGA-CJ-4918-01A-01R-1426-07	1.094923	Tumor
TCGA-BP-4344-01A-01R-1289-07	0.3754358	Tumor
TCGA-CJ-4892-01A-01R-1305-07	1.402126	Tumor
TCGA-CJ-4644-01A-02R-1325-07	0.5550497	Tumor
TCGA-BP-5198-01A-01R-1426-07	1.121518	Tumor
TCGA-A3-3323-01A-02R-1325-07	0.6121683	Tumor
TCGA-A3-3329-01A-01R-0864-07	0.8023046	Tumor
TCGA-B4-5377-01A-01R-1503-07	0.4071958	Tumor
TCGA-BP-5195-01A-02R-1426-07	0.4696967	Tumor
TCGA-BP-4354-01A-02R-1289-07	3.688604	Tumor
TCGA-BP-4768-01A-01R-1289-07	0.7098425	Tumor
TCGA-B8-A54F-01A-11R-A266-07	0.8358323	Tumor
TCGA-BP-5187-01A-01R-1426-07	0.7510716	Tumor
TCGA-AK-3428-01A-02R-1277-07	0.3561726	Tumor
TCGA-BP-4169-01A-02R-1289-07	1.247139	Tumor
TCGA-B0-5399-01A-01R-1503-07	0.9331042	Tumor
TCGA-BP-5178-01A-01R-1426-07	1.351456	Tumor
TCGA-CW-5587-01A-01R-1541-07	1.456257	Tumor
TCGA-BP-5201-01A-01R-1426-07	2.608979	Tumor
TCGA-CW-5590-01A-01R-1541-07	0.8055425	Tumor
TCGA-AS-3777-01A-01R-0864-07	1.077733	Tumor
TCGA-B0-4848-01A-01R-1277-07	0.8966835	Tumor
TCGA-B2-5633-01A-01R-A277-07	0.5401051	Tumor
TCGA-A3-3358-01A-01R-1541-07	1.039542	Tumor
TCGA-B8-A7U6-01A-12R-A37O-07	1.362967	Tumor
TCGA-BP-4803-01A-01R-1305-07	0.5058223	Tumor
TCGA-CJ-4894-01A-01R-1305-07	1.931326	Tumor
TCGA-CW-5588-01A-01R-1541-07	0.8258358	Tumor
TCGA-A3-3325-01A-01R-0864-07	1.112477	Tumor
TCGA-CJ-4871-01A-01R-1305-07	0.5279564	Tumor
TCGA-CZ-5466-01A-01R-1503-07	1.120102	Tumor
TCGA-CJ-4640-01A-02R-1325-07	1.087477	Tumor
TCGA-BP-4762-01A-02R-1289-07	0.7644644	Tumor
TCGA-B0-5094-01A-01R-1420-07	0.7342848	Tumor
TCGA-CZ-5467-01A-01R-1503-07	0.2957795	Tumor
TCGA-AK-3436-01A-02R-1325-07	0.8850979	Tumor
TCGA-B2-5639-01A-01R-1541-07	1.155442	Tumor
TCGA-B8-5159-01A-01R-1420-07	0.441554	Tumor
TCGA-EU-5905-01A-11R-1672-07	0.704318	Tumor
TCGA-B0-4824-01A-01R-1277-07	1.471877	Tumor
TCGA-BP-4962-01A-01R-1334-07	0.9071357	Tumor
TCGA-A3-3352-01A-01R-0864-07	0.5643853	Tumor
TCGA-CJ-5682-01A-11R-1541-07	1.34447	Tumor
TCGA-BP-4347-01A-01R-1289-07	0.7018362	Tumor
TCGA-A3-3376-01A-02R-1420-07	1.165386	Tumor
TCGA-CJ-4635-01A-02R-1305-07	1.609923	Tumor
TCGA-BP-5183-01A-01R-1426-07	1.130038	Tumor
TCGA-A3-A8OV-01A-11R-A37O-07	0.4482944	Tumor
TCGA-CZ-5451-01A-01R-1503-07	0.6401989	Tumor
TCGA-B0-5400-01A-01R-1503-07	0.4908052	Tumor
TCGA-B8-5551-01A-01R-1541-07	4.006406	Tumor
TCGA-A3-3346-01A-01R-1766-07	3.516415	Tumor
TCGA-A3-3349-01A-01R-1188-07	1.050432	Tumor
TCGA-G6-A8L7-01A-11R-A37O-07	5.989898	Tumor
TCGA-B0-5088-01A-01R-1334-07	1.102804	Tumor
TCGA-A3-3387-01A-01R-1541-07	1.876016	Tumor
TCGA-BP-4968-01A-01R-1334-07	1.710812	Tumor
TCGA-CJ-4872-01A-01R-1305-07	0.9757546	Tumor
TCGA-DV-A4VZ-01A-11R-A266-07	0.3070627	Tumor
TCGA-CZ-4857-01A-01R-1305-07	3.349634	Tumor
TCGA-BP-5199-01A-01R-1426-07	2.592796	Tumor
TCGA-B0-5098-01A-01R-1420-07	13.47475	Tumor
TCGA-B0-5104-01A-01R-1420-07	0.4621379	Tumor
TCGA-B0-4945-01A-01R-1420-07	0.3040799	Tumor
TCGA-B0-4842-01A-02R-1420-07	1.415382	Tumor
TCGA-B0-5121-01A-02R-1420-07	0.676942	Tumor
TCGA-B0-4836-01A-01R-1305-07	1.854509	Tumor
TCGA-CZ-4861-01A-01R-1305-07	1.561748	Tumor
TCGA-A3-3374-01A-02R-1325-07	0.6340978	Tumor
TCGA-BP-4329-01A-02R-1289-07	0.370661	Tumor
TCGA-AK-3453-01A-02R-1277-07	3.090827	Tumor
TCGA-A3-3328-01A-01R-0864-07	1.418054	Tumor
TCGA-AK-3440-01A-02R-1277-07	0.2892228	Tumor
TCGA-CJ-4882-01A-02R-1426-07	3.439983	Tumor
TCGA-A3-A8CQ-01A-11R-A37O-07	0.9049809	Tumor
TCGA-BP-4160-01A-02R-1289-07	0.670163	Tumor
TCGA-B2-3924-01A-02R-A277-07	1.518598	Tumor
TCGA-B0-4822-01A-01R-1277-07	3.395635	Tumor
TCGA-B0-5700-01A-11R-1541-07	0.8386566	Tumor
TCGA-B8-4148-01A-02R-1325-07	1.881876	Tumor
TCGA-B4-5378-01A-01R-1503-07	0.5058797	Tumor
TCGA-B0-5693-01A-11R-1541-07	0.534275	Tumor
TCGA-B0-4838-01A-01R-1305-07	1.620543	Tumor
TCGA-B0-5102-01A-01R-1420-07	0.486462	Tumor
TCGA-BP-4167-01A-02R-1325-07	2.05061	Tumor
TCGA-B0-5095-01A-01R-1420-07	2.182446	Tumor
TCGA-DV-5574-01A-01R-1541-07	1.604873	Tumor
TCGA-CZ-5465-01A-01R-1503-07	0.4291331	Tumor
TCGA-BP-4985-01A-01R-1334-07	1.134631	Tumor
TCGA-CW-5583-01A-02R-1541-07	0.3357358	Tumor
TCGA-BP-4959-01A-01R-1334-07	0.7195027	Tumor
TCGA-B0-5097-01A-01R-1420-07	2.390265	Tumor
TCGA-CW-6090-01A-11R-1672-07	0.6430595	Tumor
TCGA-B2-4102-01A-02R-1325-07	0.565757	Tumor
TCGA-BP-5190-01A-01R-1426-07	0.4954075	Tumor
TCGA-BP-4960-01A-01R-1334-07	1.181548	Tumor
TCGA-BP-4343-01A-02R-1289-07	1.237583	Tumor
TCGA-AK-3458-01A-01R-1503-07	1.107836	Tumor
TCGA-CZ-5457-01A-01R-1503-07	0.438805	Tumor
TCGA-DV-A4VX-01A-11R-A266-07	1.671693	Tumor
TCGA-A3-A8OX-01A-11R-A37O-07	1.163033	Tumor
TCGA-B0-5706-01A-11R-1541-07	1.067484	Tumor
TCGA-B0-4817-01A-01R-1277-07	1.044682	Tumor
TCGA-B0-5709-01A-11R-1541-07	1.508538	Tumor
TCGA-BP-5202-01A-02R-1426-07	0.5008368	Tumor
TCGA-CZ-5470-01A-01R-1503-07	2.18839	Tumor
TCGA-DV-5566-01A-01R-1541-07	1.820371	Tumor
TCGA-B8-5545-01A-01R-1672-07	0.8780566	Tumor
TCGA-BP-4165-01A-02R-1289-07	0.7693508	Tumor
TCGA-BP-4787-01A-01R-1305-07	0.8548096	Tumor
TCGA-BP-4327-01A-01R-1289-07	0.6901169	Tumor
TCGA-BP-5182-01A-01R-1426-07	0.8996489	Tumor
TCGA-B0-5713-01A-11R-1672-07	0.5876311	Tumor
TCGA-CJ-4890-01A-01R-1305-07	2.710332	Tumor
TCGA-B0-5099-01A-01R-1420-07	0.4029693	Tumor
TCGA-A3-3319-01A-02R-1325-07	2.308834	Tumor
TCGA-BP-4761-01A-01R-1289-07	2.382747	Tumor
TCGA-A3-A6NJ-01A-12R-A33J-07	0.7207809	Tumor
TCGA-B8-5552-01B-11R-1672-07	0.707353	Tumor
TCGA-BP-4797-01A-01R-1305-07	0.9080981	Tumor
TCGA-BP-4759-01A-01R-1289-07	1.356103	Tumor
TCGA-B0-4828-01A-01R-1277-07	1.290263	Tumor
TCGA-B8-5553-01A-01R-1541-07	0.6781148	Tumor
TCGA-CJ-6027-01A-11R-1672-07	3.508648	Tumor
TCGA-B0-4816-01A-01R-1503-07	0.7202185	Tumor
TCGA-CZ-4863-01A-01R-1503-07	2.21433	Tumor
TCGA-MW-A4EC-01A-11R-A266-07	0.9503385	Tumor
TCGA-B0-5080-01A-01R-1503-07	1.635676	Tumor
TCGA-B2-5636-01A-02R-1541-07	0.2259467	Tumor
TCGA-CJ-4903-01A-01R-1426-07	0.5132361	Tumor
TCGA-BP-4756-01A-01R-1289-07	0.8499371	Tumor
TCGA-CJ-5671-01A-11R-1541-07	1.591005	Tumor
TCGA-BP-5181-01A-01R-1426-07	0.6812826	Tumor
TCGA-CZ-5464-01A-01R-1503-07	2.657094	Tumor
TCGA-BP-4970-01A-01R-1334-07	0.8268654	Tumor
TCGA-CZ-5468-01A-01R-1503-07	2.76559	Tumor
TCGA-B0-5694-01A-11R-1541-07	0.5619494	Tumor
TCGA-B0-5081-01A-01R-1334-07	2.662784	Tumor
TCGA-A3-3382-01A-02R-1325-07	0.3828168	Tumor
TCGA-B0-5701-01A-11R-1541-07	1.486609	Tumor
TCGA-B0-4710-01A-01R-1503-07	1.742178	Tumor
TCGA-A3-3331-01A-02R-1325-07	0.6514004	Tumor
TCGA-DV-A4W0-05A-11R-A266-07	0.8697151	Tumor
TCGA-B0-4819-01A-01R-1277-07	1.681946	Tumor
TCGA-GK-A6C7-01A-11R-A33J-07	0.8900537	Tumor
TCGA-CJ-4899-01A-01R-1334-07	0.899844	Tumor
TCGA-B2-5635-01B-04R-A277-07	0.5259083	Tumor
TCGA-A3-3385-01A-02R-1420-07	1.406524	Tumor
TCGA-DV-5567-01A-01R-1541-07	0.2496299	Tumor
TCGA-BP-5174-01A-01R-1426-07	1.033019	Tumor
TCGA-BP-5169-01A-01R-1426-07	2.445416	Tumor
TCGA-B0-4700-01A-02R-1541-07	3.523409	Tumor
TCGA-CJ-4875-01A-01R-1305-07	1.816223	Tumor
TCGA-B0-5115-01A-01R-1420-07	0.6251737	Tumor
