# Supplementary material for: AURKB: a promising biomarker in clear cell renal cell carcinoma
Source: PeerJ. 2019 Sep 16;7:e7718. doi: 10.7717/peerj.7718 (PMC6752188; doi:10.7717/peerj.7718)
Supplement: File S5 [file peerj-07-7718-s005.xls]

## Sheet: Sheet1
Cell line	TCGA classification	Tissue	Tissue sub-type	IC50	AUC
LB1047-RCC	KIRC	kidney	kidney	3.7	0.827
CAL-54	KIRC	kidney	kidney	4.75	0.849
RCC10RGB	KIRC	kidney	kidney	5.62	0.788
RXF393	KIRC	kidney	kidney	5.79	0.84
NCC021	KIRC	kidney	kidney	6.31	0.87
VMRC-RCW	KIRC	kidney	kidney	7.41	0.918
HA7-RCC	KIRC	kidney	kidney	8.15	0.898
786-0	KIRC	kidney	kidney	8.32	0.928
U031	KIRC	kidney	kidney	8.59	0.911
RCC-AB	KIRC	kidney	kidney	9.01	0.882
A704	KIRC	kidney	kidney	9.8	0.929
BB65-RCC	KIRC	kidney	kidney	13.5	0.923
RCC-JW	KIRC	kidney	kidney	14.2	0.941
TK10	KIRC	kidney	kidney	14.5	0.921
CAKI-1	KIRC	kidney	kidney	15.4	0.897
ACHN	KIRC	kidney	kidney	16.4	0.935
OS-RC-2	KIRC	kidney	kidney	16.7	0.906
SW156	KIRC	kidney	kidney	17.3	0.941
RCC-JF	KIRC	kidney	kidney	18.4	0.942
RCC-FG2	KIRC	kidney	kidney	20	0.93
RCC-MF	KIRC	kidney	kidney	20	0.929
VMRC-RCZ	KIRC	kidney	kidney	29.8	0.956
769-P	KIRC	kidney	kidney	30.3	0.964
KMRC-1	KIRC	kidney	kidney	30.4	0.966
BFTC-909	KIRC	kidney	kidney	30.8	0.975
LB996-RCC	KIRC	kidney	kidney	34.7	0.961
LB2241-RCC	KIRC	kidney	kidney	40.7	0.969
KMRC-20	KIRC	kidney	kidney	68.7	0.986
SN12C	KIRC	kidney	kidney	73.7	0.981
RCC-ER	KIRC	kidney	kidney	101	0.985
A498	KIRC	kidney	kidney	153	0.973
