# Supplementary material for: AURKB: a promising biomarker in clear cell renal cell carcinoma
Source: PeerJ. 2019 Sep 16;7:e7718. doi: 10.7717/peerj.7718 (PMC6752188; doi:10.7717/peerj.7718)
Supplement: File S6 [file peerj-07-7718-s006.xls]

## Sheet: Sheet1
Cell line	TCGA classification	Tissue	Tissue sub-type	IC50	AUC
769-P	KIRC	kidney	kidney	0.984	0.566
786-0	KIRC	kidney	kidney	0.206	0.316
A498	KIRC	kidney	kidney	15	0.848
A704	KIRC	kidney	kidney	3.32	0.752
ACHN	KIRC	kidney	kidney	5.29	0.79
BB65-RCC	KIRC	kidney	kidney	2.9	0.715
BFTC-909	KIRC	kidney	kidney	9.58	0.874
CAKI-1	KIRC	kidney	kidney	14.1	0.845
CAL-54	KIRC	kidney	kidney	2.12	0.675
HA7-RCC	KIRC	kidney	kidney	12	0.875
KMRC-1	KIRC	kidney	kidney	10.8	0.871
KMRC-20	KIRC	kidney	kidney	16.3	0.909
LB1047-RCC	KIRC	kidney	kidney	6.24	0.809
LB2241-RCC	KIRC	kidney	kidney	181	0.984
LB996-RCC	KIRC	kidney	kidney	207	0.983
NCC021	KIRC	kidney	kidney	9.59	0.846
OS-RC-2	KIRC	kidney	kidney	3.29	0.708
RCC10RGB	KIRC	kidney	kidney	141	0.928
RCC-AB	KIRC	kidney	kidney	2.43	0.682
RCC-ER	KIRC	kidney	kidney	3.75	0.75
RCC-FG2	KIRC	kidney	kidney	3.89	0.741
RCC-JF	KIRC	kidney	kidney	2.79	0.713
RCC-JW	KIRC	kidney	kidney	6.77	0.831
RCC-MF	KIRC	kidney	kidney	3.24	0.718
RXF393	KIRC	kidney	kidney	11	0.835
SN12C	KIRC	kidney	kidney	147	0.981
SW156	KIRC	kidney	kidney	3.2	0.732
TK10	KIRC	kidney	kidney	6.04	0.796
U031	KIRC	kidney	kidney	2.46	0.704
VMRC-RCW	KIRC	kidney	kidney	2.38	0.71
VMRC-RCZ	KIRC	kidney	kidney	0.988	0.564
