# Supplementary material for: AURKB: a promising biomarker in clear cell renal cell carcinoma
Source: PeerJ. 2019 Sep 16;7:e7718. doi: 10.7717/peerj.7718 (PMC6752188; doi:10.7717/peerj.7718)
Supplement: Supplemental Information 1 [file peerj-07-7718-s007.xls]

## Sheet: Sheet1
Cell_line	TCGA_classification	Tissue	Tissue_sub_type	IC50	AUC
NB4	LAML	blood	acute_myeloid_leukaemia	0.12524	0.226786
MV-4-11	UNCLASSIFIED	blood	leukemia	0.14154	0.257002
MOLM-13	LAML	blood	acute_myeloid_leukaemia	0.14178	0.27489
IMR-5	NB	nervous_system	neuroblastoma	0.151713	0.266973
P32-ISH	UNCLASSIFIED	blood	Burkitt_lymphoma	0.178748	0.274605
MOLP-8	MM	blood	myeloma	0.180155	0.295498
KARPAS-45	ALL	blood	lymphoblastic_leukemia	0.190851	0.297665
SR	UNCLASSIFIED	blood	lymphoid_neoplasm_other	0.19765	0.308153
BL-41	UNCLASSIFIED	blood	Burkitt_lymphoma	0.214819	0.306428
TOV-112D	OV	urogenital_system	ovary	0.219128	0.33718
697	UNCLASSIFIED	blood	lymphoblastic_leukemia	0.243555	0.335638
NCI-H69	SCLC	lung	lung_small_cell_carcinoma	0.247756	0.360398
ALL-PO	ALL	blood	lymphoblastic_leukemia	0.24788	0.355612
CMK	LAML	blood	acute_myeloid_leukaemia	0.250684	0.340024
ATN-1	ALL	blood	lymphoblastic_T_cell_leukaemia	0.276748	0.366712
REH	UNCLASSIFIED	blood	B_cell_leukemia	0.281565	0.367244
LOUCY	ALL	blood	lymphoblastic_T_cell_leukaemia	0.282354	0.358158
RPMI-8402	ALL	blood	lymphoblastic_T_cell_leukaemia	0.294301	0.366842
ES8	UNCLASSIFIED	bone	ewings_sarcoma	0.316346	0.386185
ALL-SIL	ALL	blood	T_cell_leukemia	0.321871	0.383328
KP-1N	PAAD	pancreas	pancreas	0.348009	0.405321
ES7	UNCLASSIFIED	bone	ewings_sarcoma	0.353886	0.408553
RH-1	UNCLASSIFIED	soft_tissue	rhabdomyosarcoma	0.371384	0.406195
MY-M12	ALL	blood	leukemia	0.378909	0.419068
EW-1	UNCLASSIFIED	bone	ewings_sarcoma	0.408881	0.429063
CESS	LAML	blood	acute_myeloid_leukaemia	0.410549	0.42514
786-0	KIRC	kidney	kidney	0.41413	0.428031
MHH-ES-1	UNCLASSIFIED	bone	ewings_sarcoma	0.421138	0.432485
HEL	LAML	blood	acute_myeloid_leukaemia	0.422987	0.428624
P30-OHK	ALL	blood	lymphoblastic_leukemia	0.425893	0.429709
OCI-M1	LAML	blood	acute_myeloid_leukaemia	0.439889	0.433418
PC-14	LUAD	lung	lung_NSCLC_adenocarcinoma	0.4515	0.444498
PF-382	ALL	blood	lymphoblastic_T_cell_leukaemia	0.457934	0.444491
DND-41	ALL	blood	T_cell_leukemia	0.459396	0.443998
ES5	UNCLASSIFIED	bone	ewings_sarcoma	0.463018	0.452602
TUR	DLBC	blood	B_cell_lymphoma	0.469949	0.449341
COR-L311	SCLC	lung	lung_small_cell_carcinoma	0.476851	0.453492
CTV-1	LAML	blood	acute_myeloid_leukaemia	0.478365	0.44955
HuTu-80	UNCLASSIFIED	digestive_system	digestive_system_other	0.48273	0.451165
KP-N-YS	NB	nervous_system	neuroblastoma	0.486187	0.457927
HAL-01	ALL	blood	lymphoblastic_leukemia	0.490834	0.458777
SUP-B15	ALL	blood	lymphoblastic_leukemia	0.496771	0.459433
IST-SL1	SCLC	lung	lung_small_cell_carcinoma	0.500274	0.461581
SIG-M5	LAML	blood	acute_myeloid_leukaemia	0.51655	0.461699
KE-37	ALL	blood	lymphoblastic_leukemia	0.517615	0.462297
CADO-ES1	UNCLASSIFIED	bone	ewings_sarcoma	0.520449	0.465563
Ca-Ski	CESC	urogenital_system	cervix	0.520649	0.46898
EW-18	UNCLASSIFIED	bone	ewings_sarcoma	0.55416	0.477945
RS4-11	ALL	blood	leukemia	0.562304	0.479131
NKM-1	LAML	blood	acute_myeloid_leukaemia	0.562866	0.480813
PA-1	UNCLASSIFIED	urogenital_system	ovary	0.565656	0.478267
OCUB-M	BRCA	breast	breast	0.576641	0.482357
NALM-6	UNCLASSIFIED	blood	B_cell_leukemia	0.583641	0.484118
OACM5-1	ESCA	aero_digestive_tract	oesophagus	0.587244	0.486946
P12-ICHIKAWA	ALL	blood	lymphoblastic_T_cell_leukaemia	0.593407	0.487027
NCI-H358	LUAD	lung	lung_NSCLC_adenocarcinoma	0.613992	0.493783
EW-7	UNCLASSIFIED	bone	ewings_sarcoma	0.618327	0.49428
BE-13	ALL	blood	lymphoblastic_leukemia	0.622587	0.495608
5637	BLCA	urogenital_system	bladder	0.654769	0.503812
MHH-NB-11	NB	nervous_system	neuroblastoma	0.658222	0.5042
NH-12	NB	nervous_system	neuroblastoma	0.667361	0.506369
RPMI-6666	UNCLASSIFIED	blood	Hodgkin_lymphoma	0.673514	0.507408
CHP-212	NB	nervous_system	neuroblastoma	0.676388	0.50885
SNU-423	LIHC	digestive_system	liver	0.687195	0.510906
GDM-1	LAML	blood	acute_myeloid_leukaemia	0.745048	0.523041
JM1	DLBC	blood	B_cell_lymphoma	0.766382	0.531006
CAL-12T	UNCLASSIFIED	lung	lung_NSCLC_not_specified	0.767426	0.527653
MOLT-13	ALL	blood	lymphoblastic_T_cell_leukaemia	0.770015	0.530494
MONO-MAC-6	LAML	blood	acute_myeloid_leukaemia	0.813135	0.535925
HCT-116	COREAD	digestive_system	large_intestine	0.82333	0.541512
QIMR-WIL	LAML	blood	acute_myeloid_leukaemia	0.846393	0.544351
OCI-LY-19	DLBC	blood	B_cell_lymphoma	0.84822	0.547039
EB2	UNCLASSIFIED	blood	Burkitt_lymphoma	0.9107	0.5592
OCI-AML3	LAML	blood	acute_myeloid_leukaemia	0.915227	0.559428
RH-18	UNCLASSIFIED	soft_tissue	rhabdomyosarcoma	0.927243	0.559934
ME-180	CESC	urogenital_system	cervix	0.930535	0.556776
ES3	UNCLASSIFIED	bone	ewings_sarcoma	0.984545	0.568162
KYSE-450	ESCA	aero_digestive_tract	oesophagus	1.02123	0.574622
G-401	UNCLASSIFIED	kidney	kidney	1.02263	0.571305
VMRC-RCZ	KIRC	kidney	kidney	1.06034	0.573957
KASUMI-1	LAML	blood	acute_myeloid_leukaemia	1.06767	0.579377
KYSE-50	ESCA	aero_digestive_tract	oesophagus	1.09014	0.586456
NCI-H1944	LUAD	lung	lung_NSCLC_adenocarcinoma	1.12107	0.586602
KYAE-1	ESCA	aero_digestive_tract	oesophagus	1.12426	0.588331
BC-3	DLBC	blood	B_cell_lymphoma	1.13257	0.597191
SCC-9	HNSC	aero_digestive_tract	head_and_neck	1.16549	0.582623
COR-L321	UNCLASSIFIED	lung	lung_other	1.18764	0.59996
EW-13	UNCLASSIFIED	bone	ewings_sarcoma	1.2169	0.59479
NOS-1	UNCLASSIFIED	bone	osteosarcoma	1.22072	0.591295
Daoy	MB	nervous_system	medulloblastoma	1.26544	0.613088
VAL	DLBC	blood	B_cell_lymphoma	1.30078	0.606606
KMS-12-BM	MM	blood	myeloma	1.30302	0.622769
MC-CAR	MM	blood	haematopoietic_neoplasm_other	1.31346	0.61987
TC-71	UNCLASSIFIED	bone	ewings_sarcoma	1.32377	0.619654
DU-4475	BRCA	breast	breast	1.3248	0.622168
SUP-T1	ALL	blood	lymphoblastic_T_cell_leukaemia	1.33591	0.617853
KARPAS-620	MM	blood	haematopoietic_neoplasm_other	1.3408	0.624323
WIL2-NS	UNCLASSIFIED	blood	lymphoid_neoplasm_other	1.34283	0.628043
HCC1187	BRCA	breast	breast	1.34667	0.622157
A2780	UNCLASSIFIED	urogenital_system	ovary	1.36568	0.619389
NCI-H810	UNCLASSIFIED	lung	lung_NSCLC_large_cell	1.37128	0.622031
MDA-MB-468	BRCA	breast	breast	1.39078	0.62761
SW954	UNCLASSIFIED	urogenital_system	urogenital_system_other	1.40569	0.626003
NCI-H716	COREAD	digestive_system	large_intestine	1.41957	0.616276
SUP-M2	UNCLASSIFIED	blood	anaplastic_large_cell_lymphoma	1.43581	0.639179
ML-2	LAML	blood	acute_myeloid_leukaemia	1.43969	0.63306
MEG-01	LCML	blood	chronic_myeloid_leukaemia	1.44866	0.626304
CA46	UNCLASSIFIED	blood	Burkitt_lymphoma	1.47508	0.627376
KOPN-8	UNCLASSIFIED	blood	B_cell_leukemia	1.50055	0.644469
NCI-H1437	LUAD	lung	lung_NSCLC_adenocarcinoma	1.50642	0.630897
IGR-1	SKCM	skin	melanoma	1.5173	0.642456
MOLT-4	ALL	blood	lymphoblastic_leukemia	1.5317	0.648442
THP-1	LAML	blood	acute_myeloid_leukaemia	1.54391	0.645946
LC4-1	ALL	blood	lymphoblastic_leukemia	1.58301	0.633466
A3-KAW	DLBC	blood	B_cell_lymphoma	1.60245	0.65934
769-P	KIRC	kidney	kidney	1.61352	0.639957
SNU-398	LIHC	digestive_system	liver	1.61888	0.646768
OPM-2	MM	blood	myeloma	1.64409	0.661325
BPH-1	UNCLASSIFIED	urogenital_system	prostate	1.64694	0.63964
ESO26	ESCA	aero_digestive_tract	oesophagus	1.64971	0.649031
SNU-1	STAD	digestive_system	stomach	1.65743	0.634874
EPLC-272H	LUSC	lung	lung_NSCLC_squamous_cell_carcinoma	1.66449	0.643621
HCC-44	LUAD	lung	lung_NSCLC_adenocarcinoma	1.68324	0.655538
OC-314	OV	urogenital_system	ovary	1.71892	0.660436
SU-DHL-10	DLBC	blood	B_cell_lymphoma	1.73199	0.678783
SU-DHL-6	DLBC	blood	B_cell_lymphoma	1.7429	0.67793
SNU-387	LIHC	digestive_system	liver	1.75089	0.645865
Mo-T	UNCLASSIFIED	blood	hairy_cell_leukaemia	1.79458	0.650641
NCI-H2030	LUAD	lung	lung_NSCLC_adenocarcinoma	1.80423	0.654711
OV-7	OV	urogenital_system	ovary	1.81409	0.638658
Hs-683	LGG	nervous_system	glioma	1.82785	0.665903
LP-1	MM	blood	myeloma	1.84047	0.679692
NCI-H2087	LUAD	lung	lung_NSCLC_adenocarcinoma	1.86806	0.661978
SK-OV-3	OV	urogenital_system	ovary	1.88318	0.649486
OCI-AML5	LAML	blood	acute_myeloid_leukaemia	1.89971	0.677742
Hs-445	UNCLASSIFIED	blood	Hodgkin_lymphoma	1.91037	0.677318
ST486	UNCLASSIFIED	blood	Burkitt_lymphoma	1.92778	0.677261
HCC202	BRCA	breast	breast	1.92926	0.647107
NB69	NB	nervous_system	neuroblastoma	1.9491	0.68193
KM12	COREAD	digestive_system	large_intestine	1.95167	0.664251
SNG-M	UCEC	urogenital_system	endometrium	1.95412	0.667926
NCI-H1648	LUAD	lung	lung_NSCLC_adenocarcinoma	1.95718	0.65913
DB	DLBC	blood	B_cell_lymphoma	1.95892	0.655014
BV-173	LCML	blood	chronic_myeloid_leukaemia	1.96375	0.677142
CHP-134	NB	nervous_system	neuroblastoma	1.97828	0.670382
PCI-6A	HNSC	aero_digestive_tract	head_and_neck	2.01512	0.681298
NCI-H1755	LUAD	lung	lung_NSCLC_adenocarcinoma	2.01914	0.671535
SW48	COREAD	digestive_system	large_intestine	2.03723	0.674749
SK-N-AS	NB	nervous_system	neuroblastoma	2.07025	0.667487
HH	UNCLASSIFIED	blood	T_cell_leukemia	2.112	0.661261
SK-LMS-1	UNCLASSIFIED	soft_tissue	soft_tissue_other	2.12477	0.689362
CAL-85-1	BRCA	breast	breast	2.1298	0.662623
LU-139	SCLC	lung	lung_small_cell_carcinoma	2.1379	0.669131
WM1552C	SKCM	skin	melanoma	2.19212	0.684862
CCRF-CEM	ALL	blood	lymphoblastic_leukemia	2.19843	0.696273
BB65-RCC	KIRC	kidney	kidney	2.28447	0.679232
NCI-H1703	UNCLASSIFIED	lung	lung_NSCLC_adenocarcinoma	2.29963	0.685492
SK-MM-2	MM	blood	myeloma	2.30118	0.691113
MEL-JUSO	SKCM	skin	melanoma	2.31783	0.69436
ES6	UNCLASSIFIED	bone	ewings_sarcoma	2.379	0.685011
KARPAS-299	UNCLASSIFIED	blood	anaplastic_large_cell_lymphoma	2.38224	0.713671
SW626	OV	urogenital_system	ovary	2.38324	0.686759
RCC-AB	KIRC	kidney	kidney	2.3891	0.685559
HOP-62	LUAD	lung	lung_NSCLC_adenocarcinoma	2.39536	0.700925
KMOE-2	LAML	blood	acute_myeloid_leukaemia	2.39807	0.708797
SCC90	HNSC	aero_digestive_tract	head_and_neck	2.40022	0.674005
KG-1	LAML	blood	acute_myeloid_leukaemia	2.42959	0.711353
LK-2	LUSC	lung	lung_NSCLC_squamous_cell_carcinoma	2.46883	0.70828
NCI-H647	UNCLASSIFIED	lung	lung_NSCLC_not_specified	2.47797	0.70479
COLO-668	SCLC	lung	lung_small_cell_carcinoma	2.47939	0.704809
HLE	LIHC	digestive_system	liver	2.48827	0.704204
TGW	NB	nervous_system	neuroblastoma	2.51563	0.72568
RERF-GC-1B	STAD	digestive_system	stomach	2.52492	0.69974
A375	SKCM	skin	melanoma	2.53208	0.722368
HCC-78	LUAD	lung	lung_NSCLC_adenocarcinoma	2.57426	0.698677
NCI-H2227	SCLC	lung	lung_small_cell_carcinoma	2.63312	0.706024
HCC1599	BRCA	breast	breast	2.63437	0.715143
SW156	KIRC	kidney	kidney	2.64316	0.703294
SNU-175	COREAD	digestive_system	large_intestine	2.65773	0.721677
SK-MES-1	LUSC	lung	lung_NSCLC_squamous_cell_carcinoma	2.69432	0.711495
TGBC24TKB	UNCLASSIFIED	digestive_system	biliary_tract	2.71357	0.720186
COLO-684	UCEC	urogenital_system	endometrium	2.72084	0.707993
DK-MG	GBM	nervous_system	glioma	2.72421	0.690212
U031	KIRC	kidney	kidney	2.74289	0.719849
SNU-182	LIHC	digestive_system	liver	2.74419	0.720677
RCC-JF	KIRC	kidney	kidney	2.75969	0.71479
TOV-21G	OV	urogenital_system	ovary	2.77501	0.715074
LS-411N	COREAD	digestive_system	large_intestine	2.77947	0.70512
RL	DLBC	blood	B_cell_lymphoma	2.79686	0.729044
NU-DUL-1	DLBC	blood	B_cell_lymphoma	2.79911	0.748911
JHH-7	LIHC	digestive_system	liver	2.80442	0.731849
Farage	DLBC	blood	B_cell_lymphoma	2.82959	0.74752
Caov-4	OV	urogenital_system	ovary	2.85343	0.695661
NMC-G1	LGG	nervous_system	glioma	2.85932	0.707003
LAMA-84	LCML	blood	chronic_myeloid_leukaemia	2.91772	0.728303
NCI-H211	SCLC	lung	lung_small_cell_carcinoma	2.91968	0.73171
JSC-1	DLBC	blood	B_cell_lymphoma	2.93855	0.732036
IM-95	STAD	digestive_system	stomach	2.95044	0.725647
EW-11	UNCLASSIFIED	bone	ewings_sarcoma	2.9583	0.705048
COR-L105	LUAD	lung	lung_NSCLC_adenocarcinoma	2.96383	0.700604
OVCAR-8	OV	urogenital_system	ovary	3.00442	0.741417
YT	ALL	blood	lymphoid_neoplasm_other	3.00645	0.74926
JURL-MK1	LCML	blood	chronic_myeloid_leukaemia	3.00693	0.729693
CHL-1	SKCM	skin	melanoma	3.0094	0.740908
ACHN	KIRC	kidney	kidney	3.02922	0.720324
EJM	MM	blood	lymphoid_neoplasm_other	3.02969	0.752638
IHH-4	THCA	thyroid	thyroid	3.04251	0.760234
BB30-HNC	HNSC	aero_digestive_tract	head_and_neck	3.0559	0.737232
JHU-011	HNSC	aero_digestive_tract	head_and_neck	3.06627	0.742783
EFM-19	BRCA	breast	breast	3.08653	0.700915
NCI-H1355	LUAD	lung	lung_NSCLC_adenocarcinoma	3.1144	0.70748
ChaGo-K-1	UNCLASSIFIED	lung	lung_NSCLC_not_specified	3.11853	0.726295
HD-MY-Z	UNCLASSIFIED	blood	Hodgkin_lymphoma	3.13137	0.744548
A431	UNCLASSIFIED	skin	skin_other	3.13384	0.750746
NK-92MI	UNCLASSIFIED	blood	lymphoid_neoplasm_other	3.14035	0.754626
SK-MG-1	GBM	nervous_system	glioma	3.14845	0.737797
NTERA-2-cl-D1	UNCLASSIFIED	urogenital_system	testis	3.1708	0.748342
NCI-H1304	SCLC	lung	lung_small_cell_carcinoma	3.17391	0.73411
NCI-H196	SCLC	lung	lung_small_cell_carcinoma	3.18232	0.736523
RCC-MF	KIRC	kidney	kidney	3.18482	0.720092
H3255	LUAD	lung	lung_NSCLC_adenocarcinoma	3.1898	0.724729
Hs-940-T	SKCM	skin	melanoma	3.19093	0.722369
LB1047-RCC	KIRC	kidney	kidney	3.22148	0.731337
CAL-54	KIRC	kidney	kidney	3.2393	0.733681
NAMALWA	UNCLASSIFIED	blood	Burkitt_lymphoma	3.26027	0.769051
MS-1	SCLC	lung	lung_small_cell_carcinoma	3.27236	0.756741
BC-1	DLBC	blood	B_cell_lymphoma	3.336	0.770504
OV-56	OV	urogenital_system	ovary	3.36658	0.757933
NCI-H23	LUAD	lung	lung_NSCLC_adenocarcinoma	3.3703	0.755677
SK-MEL-2	SKCM	skin	melanoma	3.38983	0.745035
SU-DHL-5	DLBC	blood	B_cell_lymphoma	3.40833	0.787352
SCC-25	HNSC	aero_digestive_tract	head_and_neck	3.4236	0.745959
BHY	HNSC	aero_digestive_tract	head_and_neck	3.43665	0.756793
KGN	UNCLASSIFIED	urogenital_system	ovary	3.43721	0.737176
ARH-77	MM	blood	myeloma	3.45174	0.760588
LC-2-ad	LUAD	lung	lung_NSCLC_adenocarcinoma	3.47722	0.75285
GAMG	LGG	nervous_system	glioma	3.49502	0.753923
YKG-1	GBM	nervous_system	glioma	3.52129	0.751603
NB6	NB	nervous_system	neuroblastoma	3.55994	0.734429
NCI-H1155	UNCLASSIFIED	lung	lung_NSCLC_large_cell	3.57119	0.77275
SBC-3	SCLC	lung	lung_small_cell_carcinoma	3.59896	0.773783
A2058	SKCM	skin	melanoma	3.60143	0.765436
MMAc-SF	SKCM	skin	melanoma	3.61124	0.749867
HGC-27	STAD	digestive_system	stomach	3.62924	0.78503
CAMA-1	BRCA	breast	breast	3.66173	0.740193
SNU-475	LIHC	digestive_system	liver	3.67711	0.788103
K-562	LCML	blood	chronic_myeloid_leukaemia	3.68416	0.757472
MC116	DLBC	blood	B_cell_lymphoma	3.72251	0.813797
ES1	UNCLASSIFIED	bone	ewings_sarcoma	3.72306	0.752865
PC-3_[JPC-3]	LUAD	lung	lung_NSCLC_adenocarcinoma	3.74966	0.736378
NCI-H2081	SCLC	lung	lung_small_cell_carcinoma	3.75719	0.758472
EoL-1-cell	UNCLASSIFIED	blood	haematopoietic_neoplasm_other	3.75991	0.772651
LB647-SCLC	SCLC	lung	lung_small_cell_carcinoma	3.76218	0.744438
AU565	BRCA	breast	breast	3.76875	0.756376
OS-RC-2	KIRC	kidney	kidney	3.80159	0.72801
RCC-FG2	KIRC	kidney	kidney	3.80554	0.743096
JJN-3	MM	blood	haematopoietic_neoplasm_other	3.81282	0.791462
RCC-ER	KIRC	kidney	kidney	3.82084	0.748901
STS-0421	UNCLASSIFIED	soft_tissue	soft_tissue_other	3.83326	0.750275
MES-SA	UNCLASSIFIED	urogenital_system	uterus	3.87531	0.777027
NCI-H650	LUAD	lung	lung_NSCLC_adenocarcinoma	3.8777	0.741049
HCC1806	UNCLASSIFIED	breast	breast	3.91687	0.780328
COR-L23	UNCLASSIFIED	lung	lung_NSCLC_large_cell	3.93315	0.771331
HMV-II	SKCM	skin	melanoma	3.93903	0.745614
SU-DHL-8	DLBC	blood	B_cell_lymphoma	3.94017	0.783741
HC-1	UNCLASSIFIED	blood	hairy_cell_leukaemia	3.94373	0.775403
SU-DHL-4	DLBC	blood	B_cell_lymphoma	3.9709	0.824289
D-566MG	GBM	nervous_system	glioma	3.99042	0.782286
OAW-28	OV	urogenital_system	ovary	4.02732	0.748145
NCI-H2228	LUAD	lung	lung_NSCLC_adenocarcinoma	4.04979	0.733503
PCI-4B	HNSC	aero_digestive_tract	head_and_neck	4.10869	0.780189
DEL	UNCLASSIFIED	blood	lymphoid_neoplasm_other	4.11995	0.804978
COLO-320-HSR	COREAD	digestive_system	large_intestine	4.18975	0.787843
JHH-4	LIHC	digestive_system	liver	4.23234	0.780356
L-540	UNCLASSIFIED	blood	Hodgkin_lymphoma	4.24975	0.787909
LXF-289	LUAD	lung	lung_NSCLC_adenocarcinoma	4.25688	0.779784
NCI-H747	COREAD	digestive_system	large_intestine	4.25773	0.752786
SNU-1040	COREAD	digestive_system	large_intestine	4.31686	0.749934
MOG-G-UVW	LGG	nervous_system	glioma	4.36221	0.788749
A253	UNCLASSIFIED	aero_digestive_tract	head_and_neck	4.37975	0.779598
ECC10	UNCLASSIFIED	digestive_system	stomach	4.39328	0.77136
U251	GBM	nervous_system	glioma	4.45091	0.795748
HuO9	UNCLASSIFIED	bone	osteosarcoma	4.45334	0.775872
OSC-20	HNSC	aero_digestive_tract	head_and_neck	4.48957	0.769209
LS-1034	COREAD	digestive_system	large_intestine	4.49366	0.773784
G-402	UNCLASSIFIED	soft_tissue	soft_tissue_other	4.49413	0.755558
NCI-H209	SCLC	lung	lung_small_cell_carcinoma	4.5069	0.769714
201T	LUAD	lung	lung_NSCLC_adenocarcinoma	4.55433	0.767932
CCK-81	COREAD	digestive_system	large_intestine	4.61053	0.78886
LU-99A	UNCLASSIFIED	lung	lung_NSCLC_large_cell	4.62965	0.783099
SLVL	DLBC	blood	B_cell_lymphoma	4.64035	0.786684
CAKI-1	KIRC	kidney	kidney	4.67291	0.748629
SW620	COREAD	digestive_system	large_intestine	4.68421	0.791789
AMO-1	MM	blood	haematopoietic_neoplasm_other	4.69548	0.817999
RPMI-8226	MM	blood	myeloma	4.7454	0.804198
HuP-T4	PAAD	pancreas	pancreas	4.75286	0.78522
ABC-1	LUAD	lung	lung_NSCLC_adenocarcinoma	4.81013	0.774643
HL-60	LAML	blood	acute_myeloid_leukaemia	4.82535	0.803925
KP-4	PAAD	pancreas	pancreas	4.82823	0.803706
GI-ME-N	NB	nervous_system	neuroblastoma	4.83027	0.76588
NCI-H2731	MESO	lung	mesothelioma	4.85222	0.777381
OV-17R	OV	urogenital_system	ovary	4.96113	0.752384
RERF-LC-KJ	LUAD	lung	lung_NSCLC_adenocarcinoma	4.99132	0.785983
B-CPAP	THCA	thyroid	thyroid	5.06586	0.818219
EM-2	LCML	blood	chronic_myeloid_leukaemia	5.07313	0.781451
ES4	UNCLASSIFIED	bone	ewings_sarcoma	5.08177	0.785068
NCI-H1568	LUAD	lung	lung_NSCLC_adenocarcinoma	5.11066	0.775196
HSC-39	STAD	digestive_system	stomach	5.13277	0.831225
RVH-421	SKCM	skin	melanoma	5.21263	0.766743
NCI-H3118	UNCLASSIFIED	aero_digestive_tract	head_and_neck	5.22571	0.792944
AM-38	GBM	nervous_system	glioma	5.24712	0.804202
SK-ES-1	UNCLASSIFIED	bone	ewings_sarcoma	5.33735	0.799448
HT-144	SKCM	skin	melanoma	5.36893	0.787246
FU-OV-1	OV	urogenital_system	ovary	5.43931	0.779636
EB-3	UNCLASSIFIED	blood	Burkitt_lymphoma	5.4556	0.793374
MLMA	UNCLASSIFIED	blood	hairy_cell_leukaemia	5.46321	0.811969
KMH-2	THCA	thyroid	thyroid	5.47228	0.833345
EMC-BAC-1	LUAD	lung	lung_NSCLC_adenocarcinoma	5.57575	0.790026
VCaP	PRAD	urogenital_system	prostate	5.64019	0.814052
A704	KIRC	kidney	kidney	5.64545	0.824361
RPMI-7951	SKCM	skin	melanoma	5.66418	0.822355
SW1710	BLCA	urogenital_system	bladder	5.68674	0.811904
NCI-H2171	SCLC	lung	lung_small_cell_carcinoma	5.72555	0.848125
SU-DHL-1	UNCLASSIFIED	blood	anaplastic_large_cell_lymphoma	5.78175	0.85882
IST-MEL1	SKCM	skin	melanoma	5.81366	0.794931
SHP-77	SCLC	lung	lung_small_cell_carcinoma	5.85195	0.839299
SK-LU-1	LUAD	lung	lung_NSCLC_adenocarcinoma	5.85799	0.791137
MDA-MB-453	BRCA	breast	breast	5.87786	0.814684
K5	THCA	thyroid	thyroid	5.89382	0.82525
NB5	NB	nervous_system	neuroblastoma	5.89817	0.823247
PL-21	LAML	blood	acute_myeloid_leukaemia	5.93519	0.791144
NCI-H748	SCLC	lung	lung_small_cell_carcinoma	5.97005	0.791111
LNCaP-Clone-FGC	PRAD	urogenital_system	prostate	5.99291	0.804487
Hs-746T	STAD	digestive_system	stomach	6.00226	0.782514
IST-SL2	SCLC	lung	lung_small_cell_carcinoma	6.03162	0.809139
NCI-H520	LUSC	lung	lung_NSCLC_squamous_cell_carcinoma	6.03444	0.821926
KCL-22	LCML	blood	chronic_myeloid_leukaemia	6.11547	0.853285
LU-134-A	SCLC	lung	lung_small_cell_carcinoma	6.11827	0.803621
G-361	SKCM	skin	melanoma	6.13362	0.831578
KYSE-520	ESCA	aero_digestive_tract	oesophagus	6.15657	0.79229
NCI-H292	UNCLASSIFIED	lung	lung_NSCLC_adenocarcinoma	6.17821	0.79988
NCI-H1975	LUAD	lung	lung_NSCLC_adenocarcinoma	6.21448	0.8028
NCI-H1694	SCLC	lung	lung_small_cell_carcinoma	6.26405	0.828365
OVTOKO	OV	urogenital_system	ovary	6.31701	0.793883
HSC-3	HNSC	aero_digestive_tract	head_and_neck	6.34791	0.851203
OVCAR-4	OV	urogenital_system	ovary	6.40776	0.779306
HT	DLBC	blood	B_cell_lymphoma	6.42239	0.8373
BT-20	BRCA	breast	breast	6.42399	0.808441
IGR-37	SKCM	skin	melanoma	6.47083	0.83928
SKN	UNCLASSIFIED	urogenital_system	uterus	6.48207	0.813922
RF-48	STAD	digestive_system	stomach	6.49622	0.805214
LS-513	COREAD	digestive_system	large_intestine	6.53319	0.817907
CTB-1	DLBC	blood	B_cell_lymphoma	6.5802	0.785461
NCI-H2085	LUAD	lung	lung_NSCLC_adenocarcinoma	6.58302	0.821381
EW-3	UNCLASSIFIED	bone	ewings_sarcoma	6.58357	0.810238
LCLC-103H	UNCLASSIFIED	lung	lung_NSCLC_large_cell	6.63965	0.81869
TK10	KIRC	kidney	kidney	6.64266	0.809145
GI-1	LGG	nervous_system	glioma	6.67931	0.846566
LCLC-97TM1	UNCLASSIFIED	lung	lung_NSCLC_large_cell	6.70093	0.826072
SF268	GBM	nervous_system	glioma	6.70796	0.823905
HN	HNSC	aero_digestive_tract	head_and_neck	6.71315	0.849462
SW982	UNCLASSIFIED	soft_tissue	soft_tissue_other	6.71362	0.832143
RCC-JW	KIRC	kidney	kidney	6.71633	0.832095
NB14	NB	nervous_system	neuroblastoma	6.71878	0.848045
JAR	UNCLASSIFIED	urogenital_system	urogenital_system_other	6.73543	0.842037
NCI-H1792	LUAD	lung	lung_NSCLC_adenocarcinoma	6.76448	0.857462
WM278	SKCM	skin	melanoma	6.79868	0.817079
CS1	UNCLASSIFIED	bone	bone_other	6.80633	0.823401
SW872	UNCLASSIFIED	soft_tissue	soft_tissue_other	6.81041	0.848443
NCI-H1915	UNCLASSIFIED	lung	lung_NSCLC_large_cell	6.82658	0.832342
8-MG-BA	GBM	nervous_system	glioma	6.83001	0.848754
SK-MEL-30	SKCM	skin	melanoma	6.83758	0.826126
PSN1	PAAD	pancreas	pancreas	6.85072	0.863848
MOG-G-CCM	LGG	nervous_system	glioma	6.86749	0.813743
HeLa	CESC	urogenital_system	cervix	6.87606	0.856037
ML-1	THCA	thyroid	thyroid	6.90945	0.811738
LAN-6	NB	nervous_system	neuroblastoma	6.91738	0.817865
KM-H2	UNCLASSIFIED	blood	Hodgkin_lymphoma	6.93714	0.865872
Hs-633T	UNCLASSIFIED	soft_tissue	fibrosarcoma	6.93867	0.865675
Ramos-2G6-4C10	UNCLASSIFIED	blood	Burkitt_lymphoma	6.98799	0.859452
HTC-C3	THCA	thyroid	thyroid	7.00924	0.821286
MC-IXC	NB	nervous_system	neuroblastoma	7.01573	0.903577
HCC1569	BRCA	breast	breast	7.04479	0.809795
UMC-11	UNCLASSIFIED	lung	lung_NSCLC_carcinoid	7.06971	0.856141
COLO-800	SKCM	skin	melanoma	7.08258	0.846362
NCI-H510A	SCLC	lung	lung_small_cell_carcinoma	7.08604	0.833202
NB7	NB	nervous_system	neuroblastoma	7.1087	0.834409
NCI-H2110	UNCLASSIFIED	lung	lung_NSCLC_not_specified	7.15391	0.836382
KU812	LCML	blood	chronic_myeloid_leukaemia	7.16187	0.848611
ONS-76	MB	nervous_system	medulloblastoma	7.21417	0.83233
GR-ST	ALL	blood	lymphoblastic_leukemia	7.23655	0.802158
HA7-RCC	KIRC	kidney	kidney	7.26783	0.824382
MIA-PaCa-2	PAAD	pancreas	pancreas	7.29729	0.821776
SUP-HD1	UNCLASSIFIED	blood	Hodgkin_lymphoma	7.38465	0.857004
NCI-H2795	MESO	lung	mesothelioma	7.38708	0.84516
SF539	LGG	nervous_system	glioma	7.39773	0.865777
UM-UC-3	BLCA	urogenital_system	bladder	7.40908	0.85567
VMRC-RCW	KIRC	kidney	kidney	7.41348	0.845098
COR-L303	SCLC	lung	lung_small_cell_carcinoma	7.41652	0.865943
HCC1500	BRCA	breast	breast	7.42627	0.837768
NCI-H2804	MESO	lung	mesothelioma	7.44674	0.81581
Caov-3	OV	urogenital_system	ovary	7.4715	0.86467
MDST8	COREAD	digestive_system	large_intestine	7.54698	0.846392
KLE	UCEC	urogenital_system	endometrium	7.54817	0.790714
H4	LGG	nervous_system	glioma	7.56625	0.857649
EVSA-T	BRCA	breast	breast	7.58118	0.862419
MFE-319	UCEC	urogenital_system	endometrium	7.58904	0.855273
DMS-273	SCLC	lung	lung_small_cell_carcinoma	7.61076	0.835516
PANC-03-27	PAAD	pancreas	pancreas	7.6524	0.855181
PFSK-1	MB	nervous_system	medulloblastoma	7.66476	0.849805
NB12	NB	nervous_system	neuroblastoma	7.71795	0.827714
KS-1	GBM	nervous_system	glioma	7.725	0.811095
T84	COREAD	digestive_system	large_intestine	7.73483	0.839522
SU-DHL-16	DLBC	blood	B_cell_lymphoma	7.76452	0.912318
GP5d	COREAD	digestive_system	large_intestine	7.76723	0.867339
L-363	MM	blood	myeloma	7.79192	0.873899
NCI-H1048	SCLC	lung	lung_small_cell_carcinoma	7.80506	0.871407
EBC-1	LUSC	lung	lung_NSCLC_squamous_cell_carcinoma	7.81413	0.82665
Hey	OV	urogenital_system	ovary	7.85209	0.862364
SUIT-2	PAAD	pancreas	pancreas	7.86216	0.846995
M059J	GBM	nervous_system	glioma	7.87796	0.841155
HCC1395	BRCA	breast	breast	7.88506	0.818245
WM35	SKCM	skin	melanoma	7.88875	0.85178
HO-1-N-1	HNSC	aero_digestive_tract	head_and_neck	7.94556	0.863182
TE-441-T	UNCLASSIFIED	soft_tissue	rhabdomyosarcoma	7.96789	0.857538
KARPAS-422	DLBC	blood	B_cell_lymphoma	7.97452	0.833892
NCI-H64	SCLC	lung	lung_small_cell_carcinoma	8.01653	0.897676
NCI-H2141	SCLC	lung	lung_small_cell_carcinoma	8.03649	0.857979
A101D	SKCM	skin	melanoma	8.10445	0.817528
SBC-5	SCLC	lung	lung_small_cell_carcinoma	8.10453	0.882278
A204	UNCLASSIFIED	soft_tissue	rhabdomyosarcoma	8.11155	0.811569
TT2609-C02	THCA	thyroid	thyroid	8.12058	0.846
KYSE-270	ESCA	aero_digestive_tract	oesophagus	8.12279	0.872899
HT-1080	UNCLASSIFIED	soft_tissue	fibrosarcoma	8.13535	0.867277
TE-15	ESCA	aero_digestive_tract	oesophagus	8.15546	0.832666
SNU-81	COREAD	digestive_system	large_intestine	8.22128	0.819938
NCI-H1581	UNCLASSIFIED	lung	lung_NSCLC_large_cell	8.23487	0.867873
HCC38	BRCA	breast	breast	8.25196	0.84465
SW900	LUSC	lung	lung_NSCLC_squamous_cell_carcinoma	8.26824	0.843121
LB831-BLC	BLCA	urogenital_system	bladder	8.30162	0.855564
SJSA-1	UNCLASSIFIED	bone	bone_other	8.30173	0.830412
NY	UNCLASSIFIED	bone	osteosarcoma	8.37397	0.837717
BFTC-909	KIRC	kidney	kidney	8.41313	0.8534
MZ2-MEL	SKCM	skin	melanoma	8.4177	0.836433
HARA	LUSC	lung	lung_NSCLC_squamous_cell_carcinoma	8.46059	0.837926
RMG-I	UNCLASSIFIED	urogenital_system	ovary	8.46621	0.825629
NCI-H290	MESO	lung	mesothelioma	8.47129	0.87013
OSC-19	HNSC	aero_digestive_tract	head_and_neck	8.47248	0.856138
MN-60	UNCLASSIFIED	blood	B_cell_leukemia	8.50445	0.838262
T24	BLCA	urogenital_system	bladder	8.53507	0.853228
HDLM-2	UNCLASSIFIED	blood	Hodgkin_lymphoma	8.57391	0.856112
OVMIU	OV	urogenital_system	ovary	8.59293	0.829338
SNU-449	LIHC	digestive_system	liver	8.64893	0.844245
LN-18	GBM	nervous_system	glioma	8.67035	0.899678
BHT-101	THCA	thyroid	thyroid	8.68117	0.860963
BICR31	HNSC	aero_digestive_tract	head_and_neck	8.68865	0.853671
HCC1143	BRCA	breast	breast	8.70659	0.813723
D-423MG	GBM	nervous_system	glioma	8.7151	0.849478
H9	UNCLASSIFIED	blood	lymphoid_neoplasm_other	8.78551	0.872104
NCC021	KIRC	kidney	kidney	8.82844	0.851065
22RV1	PRAD	urogenital_system	prostate	8.86997	0.841677
CAL-27	HNSC	aero_digestive_tract	head_and_neck	8.88971	0.864704
DoTc2-4510	CESC	urogenital_system	cervix	8.92594	0.868196
SK-UT-1	UNCLASSIFIED	soft_tissue	soft_tissue_other	8.96628	0.870889
RKO	COREAD	digestive_system	large_intestine	8.98956	0.875846
MHH-PREB-1	UNCLASSIFIED	blood	B_cell_leukemia	9.03196	0.880973
RKN	UNCLASSIFIED	urogenital_system	ovary	9.0889	0.861996
MZ7-mel	SKCM	skin	melanoma	9.13878	0.857378
COLO-783	SKCM	skin	melanoma	9.15112	0.863547
HuH-7	LIHC	digestive_system	liver	9.19351	0.855005
HCC1954	BRCA	breast	breast	9.23809	0.851543
NB17	NB	nervous_system	neuroblastoma	9.24755	0.839528
NCI-H526	SCLC	lung	lung_small_cell_carcinoma	9.30358	0.863321
KYSE-140	ESCA	aero_digestive_tract	oesophagus	9.35422	0.83968
NCI-H596	UNCLASSIFIED	lung	lung_NSCLC_adenocarcinoma	9.42735	0.832225
SAS	HNSC	aero_digestive_tract	head_and_neck	9.4668	0.859285
T98G	GBM	nervous_system	glioma	9.54764	0.888888
NB13	NB	nervous_system	neuroblastoma	9.55526	0.886281
CAL-33	HNSC	aero_digestive_tract	head_and_neck	9.56691	0.86987
Detroit562	HNSC	aero_digestive_tract	head_and_neck	9.7224	0.878297
HT-29	COREAD	digestive_system	large_intestine	9.79493	0.848452
CAL-39	CESC	urogenital_system	cervix	9.85019	0.872746
GMS-10	GBM	nervous_system	glioma	9.92409	0.875975
GB-1	GBM	nervous_system	glioma	9.98142	0.856554
A673	UNCLASSIFIED	soft_tissue	rhabdomyosarcoma	10.0272	0.890537
TK	DLBC	blood	B_cell_lymphoma	10.0383	0.892849
MS751	CESC	urogenital_system	cervix	10.1535	0.896075
OACp4C	ESCA	aero_digestive_tract	oesophagus	10.1766	0.857807
HCC1428	BRCA	breast	breast	10.2743	0.870668
NCI-H1395	LUAD	lung	lung_NSCLC_adenocarcinoma	10.2792	0.838681
SF295	GBM	nervous_system	glioma	10.3034	0.872888
ETK-1	UNCLASSIFIED	digestive_system	biliary_tract	10.3412	0.866837
T47D	BRCA	breast	breast	10.3498	0.821384
SU8686	PAAD	pancreas	pancreas	10.384	0.859219
FU97	STAD	digestive_system	stomach	10.4011	0.879655
HuCCT1	UNCLASSIFIED	digestive_system	biliary_tract	10.4031	0.871578
OMC-1	CESC	urogenital_system	cervix	10.445	0.87036
NCI-H2722	MESO	lung	mesothelioma	10.4516	0.849313
TYK-nu	UNCLASSIFIED	urogenital_system	ovary	10.6329	0.873965
NEC8	UNCLASSIFIED	urogenital_system	testis	10.6819	0.909109
KYSE-220	ESCA	aero_digestive_tract	oesophagus	10.7664	0.870357
RT4	BLCA	urogenital_system	bladder	10.7847	0.869334
YH-13	GBM	nervous_system	glioma	10.7859	0.880104
AN3-CA	UCEC	urogenital_system	endometrium	10.8363	0.866682
U-698-M	UNCLASSIFIED	blood	B_cell_leukemia	10.8658	0.866155
HCC70	BRCA	breast	breast	10.9205	0.873049
KINGS-1	LGG	nervous_system	glioma	10.9742	0.839864
RH-41	UNCLASSIFIED	soft_tissue	rhabdomyosarcoma	10.9874	0.90834
ASH-3	THCA	thyroid	thyroid	11.0329	0.889112
KALS-1	LGG	nervous_system	glioma	11.0384	0.828868
HCC1937	BRCA	breast	breast	11.137	0.861921
A4-Fuk	DLBC	blood	B_cell_lymphoma	11.2181	0.883075
EN	UCEC	urogenital_system	endometrium	11.2487	0.85294
SCC-3	DLBC	blood	B_cell_lymphoma	11.2726	0.937422
GCIY	STAD	digestive_system	stomach	11.3156	0.868603
KURAMOCHI	UNCLASSIFIED	urogenital_system	ovary	11.3399	0.857482
NCI-H522	LUAD	lung	lung_NSCLC_adenocarcinoma	11.3749	0.87176
KYSE-180	ESCA	aero_digestive_tract	oesophagus	11.3817	0.888216
G-MEL	SKCM	skin	melanoma	11.5434	0.891431
FLO-1	ESCA	aero_digestive_tract	oesophagus	11.6148	0.833955
D-336MG	LGG	nervous_system	glioma	11.7611	0.866894
NCI-H1436	SCLC	lung	lung_small_cell_carcinoma	11.7898	0.863792
KMRC-1	KIRC	kidney	kidney	11.8358	0.878122
DG-75	UNCLASSIFIED	blood	Burkitt_lymphoma	11.856	0.882649
HT-1376	BLCA	urogenital_system	bladder	11.8986	0.863948
SW13	ACC	kidney	adrenal_gland	11.8994	0.888991
NCI-H524	SCLC	lung	lung_small_cell_carcinoma	11.9517	0.900345
HuP-T3	PAAD	pancreas	pancreas	11.9725	0.85632
MKN1	UNCLASSIFIED	digestive_system	stomach	11.9939	0.881202
no-10	LGG	nervous_system	glioma	12.0307	0.864803
RT-112	BLCA	urogenital_system	bladder	12.0834	0.879324
ESS-1	UNCLASSIFIED	urogenital_system	endometrium	12.1015	0.910376
SK-GT-4	ESCA	aero_digestive_tract	oesophagus	12.1029	0.861787
EW-16	UNCLASSIFIED	bone	ewings_sarcoma	12.251	0.887425
U-87-MG	GBM	nervous_system	glioma	12.3725	0.860942
SNU-407	COREAD	digestive_system	large_intestine	12.4246	0.868831
MDA-MB-330	BRCA	breast	breast	12.4921	0.868844
PCI-15A	HNSC	aero_digestive_tract	head_and_neck	12.5275	0.897086
JHH-1	LIHC	digestive_system	liver	12.5605	0.885011
VM-CUB-1	BLCA	urogenital_system	bladder	12.6633	0.897041
NCI-H3122	LUAD	lung	lung_NSCLC_adenocarcinoma	12.9013	0.883204
D-542MG	GBM	nervous_system	glioma	12.9232	0.871478
WSU-DLCL2	DLBC	blood	B_cell_lymphoma	12.9631	0.91911
SW1088	GBM	nervous_system	glioma	12.997	0.863213
TCCSUP	BLCA	urogenital_system	bladder	13.0137	0.876134
HEC-1	UCEC	urogenital_system	endometrium	13.0397	0.910801
HuO-3N1	UNCLASSIFIED	bone	osteosarcoma	13.06	0.838582
HCC-33	SCLC	lung	lung_small_cell_carcinoma	13.1005	0.901558
BT-474	BRCA	breast	breast	13.1031	0.872663
ME-1	LAML	blood	acute_myeloid_leukaemia	13.1243	0.8908
FADU	HNSC	aero_digestive_tract	head_and_neck	13.1596	0.900448
ES-2	UNCLASSIFIED	urogenital_system	ovary	13.1898	0.908019
CAL-29	BLCA	urogenital_system	bladder	13.2073	0.893147
WM-115	SKCM	skin	melanoma	13.2196	0.864324
C-33-A	CESC	urogenital_system	cervix	13.2833	0.899749
CAS-1	GBM	nervous_system	glioma	13.3103	0.857434
Becker	GBM	nervous_system	glioma	13.3885	0.883522
TE-6	ESCA	aero_digestive_tract	oesophagus	13.4202	0.870651
NCI-H1563	LUAD	lung	lung_NSCLC_adenocarcinoma	13.48	0.874119
KMS-11	MM	blood	myeloma	13.598	0.922183
OV-90	OV	urogenital_system	ovary	13.6401	0.863927
SJRH30	UNCLASSIFIED	soft_tissue	rhabdomyosarcoma	13.644	0.908288
MZ1-PC	PAAD	pancreas	pancreas	13.6669	0.877676
JIMT-1	BRCA	breast	breast	13.6811	0.891103
MDA-MB-157	BRCA	breast	breast	13.6831	0.895194
NCI-H2461	MESO	lung	mesothelioma	13.7972	0.858518
JHU-022	HNSC	aero_digestive_tract	head_and_neck	14.1875	0.869944
639-V	BLCA	urogenital_system	bladder	14.1945	0.925099
SNU-C2B	COREAD	digestive_system	large_intestine	14.2861	0.861244
NCI-H82	SCLC	lung	lung_small_cell_carcinoma	14.3276	0.885698
WSU-NHL	UNCLASSIFIED	blood	lymphoid_neoplasm_other	14.473	0.920337
NCI-H1876	SCLC	lung	lung_small_cell_carcinoma	14.5233	0.904643
LU-135	SCLC	lung	lung_small_cell_carcinoma	14.6749	0.911798
PANC-10-05	PAAD	pancreas	pancreas	14.723	0.877801
SCC-4	HNSC	aero_digestive_tract	head_and_neck	14.7303	0.884913
NCI-H2172	UNCLASSIFIED	lung	lung_NSCLC_not_specified	14.8246	0.868084
CAL-51	BRCA	breast	breast	14.868	0.91583
SK-N-FI	NB	nervous_system	neuroblastoma	14.9061	0.903945
GRANTA-519	DLBC	blood	B_cell_lymphoma	14.907	0.918374
EMC-BAC-2	LUAD	lung	lung_NSCLC_adenocarcinoma	14.9916	0.892145
SCC-15	HNSC	aero_digestive_tract	head_and_neck	15.0348	0.874722
NCI-H1688	SCLC	lung	lung_small_cell_carcinoma	15.1186	0.903266
HPAF-II	PAAD	pancreas	pancreas	15.2371	0.857007
COLO-824	BRCA	breast	breast	15.2382	0.898497
NCI-H1693	LUAD	lung	lung_NSCLC_adenocarcinoma	15.4844	0.843668
ROS-50	UNCLASSIFIED	blood	B_cell_leukemia	15.5384	0.878487
SISO	CESC	urogenital_system	cervix	15.554	0.914953
23132-87	STAD	digestive_system	stomach	15.5606	0.910823
OCI-AML2	LAML	blood	acute_myeloid_leukaemia	15.6365	0.960155
LN-229	GBM	nervous_system	glioma	15.6401	0.899948
SNU-61	COREAD	digestive_system	large_intestine	15.7293	0.856923
NCI-H841	SCLC	lung	lung_small_cell_carcinoma	15.7643	0.912666
SK-PN-DW	UNCLASSIFIED	bone	ewings_sarcoma	15.8096	0.905292
LOU-NH91	LUSC	lung	lung_NSCLC_squamous_cell_carcinoma	15.8848	0.90112
A388	UNCLASSIFIED	skin	skin_other	15.9474	0.885783
RXF393	KIRC	kidney	kidney	15.9685	0.857411
RPMI-2650	HNSC	aero_digestive_tract	head_and_neck	16.3345	0.8977
KP-2	PAAD	pancreas	pancreas	16.4045	0.904287
BxPC-3	PAAD	pancreas	pancreas	16.6096	0.903909
COR-L279	SCLC	lung	lung_small_cell_carcinoma	16.8171	0.936121
SK-N-SH	NB	nervous_system	neuroblastoma	16.8689	0.921309
NCI-H441	LUAD	lung	lung_NSCLC_adenocarcinoma	16.9601	0.854699
CGTH-W-1	THCA	thyroid	thyroid	17.0255	0.917657
NCI-H1734	LUAD	lung	lung_NSCLC_adenocarcinoma	17.0813	0.905208
RL95-2	UNCLASSIFIED	urogenital_system	endometrium	17.3254	0.916006
HCC2218	BRCA	breast	breast	17.3365	0.864637
SK-MEL-24	SKCM	skin	melanoma	17.3724	0.888791
SK-MEL-3	SKCM	skin	melanoma	17.4437	0.903048
NCI-H187	SCLC	lung	lung_small_cell_carcinoma	17.4664	0.905306
NCI-H2452	MESO	lung	mesothelioma	17.7252	0.89603
PCI-30	HNSC	aero_digestive_tract	head_and_neck	17.9951	0.890422
SBC-1	SCLC	lung	lung_small_cell_carcinoma	18.0599	0.90152
SW962	UNCLASSIFIED	urogenital_system	urogenital_system_other	18.1261	0.900042
NCI-H2196	SCLC	lung	lung_small_cell_carcinoma	18.3947	0.910807
NCI-H2135	UNCLASSIFIED	lung	lung_NSCLC_not_specified	18.4396	0.923395
DOK	HNSC	aero_digestive_tract	head_and_neck	18.4967	0.870997
IPC-298	SKCM	skin	melanoma	18.548	0.920901
BEN	UNCLASSIFIED	lung	lung_NSCLC_not_specified	18.5874	0.897467
SH-4	SKCM	skin	melanoma	18.6485	0.874039
EFO-27	UNCLASSIFIED	urogenital_system	ovary	18.7348	0.888524
LB2518-MEL	SKCM	skin	melanoma	18.8383	0.918221
MDA-MB-231	BRCA	breast	breast	18.8389	0.910867
NCI-H2869	MESO	lung	mesothelioma	18.8871	0.895745
KMRC-20	KIRC	kidney	kidney	18.9209	0.914854
TE-11	ESCA	aero_digestive_tract	oesophagus	18.9766	0.931734
A172	GBM	nervous_system	glioma	19.1498	0.924646
LU-165	SCLC	lung	lung_small_cell_carcinoma	19.2333	0.896374
HO-1-u-1	HNSC	aero_digestive_tract	head_and_neck	19.2568	0.939205
MFE-280	UCEC	urogenital_system	endometrium	19.3142	0.890375
SIMA	NB	nervous_system	neuroblastoma	19.3147	0.912528
PCI-38	HNSC	aero_digestive_tract	head_and_neck	19.3574	0.919715
LB771-HNC	HNSC	aero_digestive_tract	head_and_neck	19.4024	0.902026
NOMO-1	LAML	blood	acute_myeloid_leukaemia	19.4313	0.900273
SNU-16	STAD	digestive_system	stomach	19.5544	0.916523
LS-180	COREAD	digestive_system	large_intestine	19.5901	0.88741
D-392MG	GBM	nervous_system	glioma	19.693	0.890055
NCI-H446	SCLC	lung	lung_small_cell_carcinoma	19.8043	0.9217
KY821	LAML	blood	leukemia	19.8381	0.932785
TGBC11TKB	STAD	digestive_system	stomach	19.8474	0.936695
L-428	UNCLASSIFIED	blood	Hodgkin_lymphoma	20.0579	0.943934
LU-65	UNCLASSIFIED	lung	lung_NSCLC_large_cell	20.1802	0.883529
JHH-2	LIHC	digestive_system	liver	20.3304	0.918797
OVISE	OV	urogenital_system	ovary	20.7479	0.886349
NCI-H1092	SCLC	lung	lung_small_cell_carcinoma	20.8717	0.90682
8505C	THCA	thyroid	thyroid	21.1051	0.924086
NCI-H2029	SCLC	lung	lung_small_cell_carcinoma	21.1159	0.944964
KYSE-510	ESCA	aero_digestive_tract	oesophagus	21.5763	0.955719
NCI-H1869	LUSC	lung	lung_NSCLC_squamous_cell_carcinoma	21.7681	0.910805
Raji	UNCLASSIFIED	blood	Burkitt_lymphoma	22.1856	0.940711
G-292-Clone-A141B1	UNCLASSIFIED	bone	osteosarcoma	22.3309	0.864301
HCC-15	LUSC	lung	lung_NSCLC_squamous_cell_carcinoma	22.5286	0.905467
NCI-H1993	LUAD	lung	lung_NSCLC_adenocarcinoma	22.5483	0.893348
GAK	SKCM	skin	melanoma	22.6792	0.943831
H-EMC-SS	UNCLASSIFIED	bone	chondrosarcoma	22.8671	0.901989
PA-TU-8902	PAAD	pancreas	pancreas	22.8975	0.919476
UACC-257	SKCM	skin	melanoma	23.0079	0.914709
CP66-MEL	SKCM	skin	melanoma	23.0625	0.921764
NCI-H2170	LUSC	lung	lung_NSCLC_squamous_cell_carcinoma	23.0888	0.916741
K2	SKCM	skin	melanoma	23.1063	0.893007
MFH-ino	UNCLASSIFIED	soft_tissue	soft_tissue_other	23.1435	0.911223
CPC-N	SCLC	lung	lung_small_cell_carcinoma	23.3762	0.922114
PL18	PAAD	pancreas	pancreas	23.4687	0.931133
KYSE-410	ESCA	aero_digestive_tract	oesophagus	23.7001	0.924324
Calu-6	LUAD	lung	lung_NSCLC_adenocarcinoma	23.8248	0.918822
MDA-MB-436	BRCA	breast	breast	23.8318	0.897378
M14	SKCM	skin	melanoma	23.8483	0.918894
JiyoyeP-2003	UNCLASSIFIED	blood	Burkitt_lymphoma	23.9579	0.957617
VA-ES-BJ	UNCLASSIFIED	soft_tissue	soft_tissue_other	24.3601	0.933016
Hs-939-T	SKCM	skin	melanoma	24.61	0.920105
PC-3	PRAD	urogenital_system	prostate	25.1967	0.915801
COLO-680N	ESCA	aero_digestive_tract	oesophagus	25.359	0.919112
CHSA0011	UNCLASSIFIED	bone	chondrosarcoma	25.5957	0.891313
MDA-MB-415	BRCA	breast	breast	25.9124	0.906084
BE2-M17	NB	nervous_system	neuroblastoma	26.0433	0.934054
CAL-78	UNCLASSIFIED	bone	chondrosarcoma	26.0864	0.932051
SK-MEL-28	SKCM	skin	melanoma	26.2941	0.943678
COLO-205	COREAD	digestive_system	large_intestine	26.3007	0.947893
SK-MEL-5	SKCM	skin	melanoma	26.4003	0.916646
KYSE-70	ESCA	aero_digestive_tract	oesophagus	26.4384	0.926881
LS-123	COREAD	digestive_system	large_intestine	26.6581	0.894994
L-1236	UNCLASSIFIED	blood	Hodgkin_lymphoma	26.8183	0.962038
CHSA0108	UNCLASSIFIED	bone	chondrosarcoma	26.9026	0.920302
CAPAN-1	PAAD	pancreas	pancreas	27.1641	0.922726
IST-MES1	MESO	lung	mesothelioma	27.4708	0.935474
KNS-42	LGG	nervous_system	glioma	27.9833	0.926522
NCI-H2595	MESO	lung	mesothelioma	28.1667	0.904122
EFO-21	OV	urogenital_system	ovary	28.2452	0.901824
RD	UNCLASSIFIED	soft_tissue	rhabdomyosarcoma	28.4992	0.931764
TE-10	ESCA	aero_digestive_tract	oesophagus	28.5285	0.939374
SW1271	SCLC	lung	lung_small_cell_carcinoma	28.9389	0.926717
KP-N-YN	NB	nervous_system	neuroblastoma	29.1394	0.915637
LB373-MEL-D	SKCM	skin	melanoma	29.3418	0.938818
MFM-223	BRCA	breast	breast	29.3669	0.93028
EFM-192A	BRCA	breast	breast	29.7463	0.927173
P31-FUJ	LAML	blood	acute_myeloid_leukaemia	29.9598	0.982038
NCI-H1651	LUAD	lung	lung_NSCLC_adenocarcinoma	30.006	0.943495
647-V	BLCA	urogenital_system	bladder	30.3065	0.943275
UACC-812	BRCA	breast	breast	30.4035	0.937814
KP-3	UNCLASSIFIED	pancreas	pancreas	30.5676	0.923358
Hs-578-T	BRCA	breast	breast	30.9587	0.941018
42-MG-BA	GBM	nervous_system	glioma	31.0133	0.946018
TE-1	ESCA	aero_digestive_tract	oesophagus	31.3637	0.923988
NB(TU)1-10	NB	nervous_system	neuroblastoma	31.6486	0.959628
PEO1	OV	urogenital_system	ovary	31.8857	0.944336
HDQ-P1	BRCA	breast	breast	32.0044	0.928714
NCI-H2818	MESO	lung	mesothelioma	32.3144	0.931876
OVCA420	OV	urogenital_system	ovary	32.4263	0.925397
DJM-1	UNCLASSIFIED	skin	skin_other	32.4359	0.952188
HOP-92	UNCLASSIFIED	lung	lung_NSCLC_large_cell	32.4573	0.921217
MKN28	STAD	digestive_system	stomach	32.6298	0.943127
Ca9-22	HNSC	aero_digestive_tract	head_and_neck	32.8678	0.961596
NCI-H2052	MESO	lung	mesothelioma	33.0732	0.923402
OE33	ESCA	aero_digestive_tract	oesophagus	33.3278	0.929852
MKN45	STAD	digestive_system	stomach	33.3716	0.919929
NCI-H1417	SCLC	lung	lung_small_cell_carcinoma	33.576	0.934002
PANC-04-03	PAAD	pancreas	pancreas	33.6372	0.902173
NCI-H727	UNCLASSIFIED	lung	lung_NSCLC_carcinoid	34.9925	0.906118
CAL-120	BRCA	breast	breast	35.0936	0.924867
DMS-114	SCLC	lung	lung_small_cell_carcinoma	35.2566	0.940461
HCT-15	COREAD	digestive_system	large_intestine	35.6982	0.948042
TE-4	ESCA	aero_digestive_tract	oesophagus	35.8232	0.963232
D-247MG	GBM	nervous_system	glioma	36.3899	0.925813
HT-3	CESC	urogenital_system	cervix	36.8291	0.953499
PA-TU-8988T	PAAD	pancreas	pancreas	37.1335	0.954778
JVM-2	CLL	blood	lymphoid_neoplasm_other	37.8158	0.903944
COR-L95	SCLC	lung	lung_small_cell_carcinoma	38.4307	0.945866
NCI-H2347	LUAD	lung	lung_NSCLC_adenocarcinoma	39.012	0.938924
LC-1-sq	LUSC	lung	lung_NSCLC_squamous_cell_carcinoma	39.1897	0.942444
Calu-3	LUAD	lung	lung_NSCLC_adenocarcinoma	39.2209	0.933424
NCI-H1836	SCLC	lung	lung_small_cell_carcinoma	39.2748	0.95024
NCI-H838	LUAD	lung	lung_NSCLC_adenocarcinoma	39.3442	0.949468
DAN-G	PAAD	pancreas	pancreas	39.3776	0.974731
BB49-HNC	HNSC	aero_digestive_tract	head_and_neck	40.0198	0.927234
GCT	UNCLASSIFIED	soft_tissue	soft_tissue_other	40.3656	0.963961
Mewo	SKCM	skin	melanoma	40.4574	0.933643
QGP-1	UNCLASSIFIED	pancreas	pancreas	40.733	0.90286
DBTRG-05MG	GBM	nervous_system	glioma	41.0996	0.927841
MDA-MB-175-VII	BRCA	breast	breast	41.3806	0.949312
AGS	STAD	digestive_system	stomach	41.7127	0.967926
SF126	GBM	nervous_system	glioma	42.141	0.956263
NCI-H720	UNCLASSIFIED	lung	lung_NSCLC_carcinoid	42.1866	0.948771
SK-N-DZ	NB	nervous_system	neuroblastoma	42.4514	0.944027
TE-12	ESCA	aero_digestive_tract	oesophagus	43.4518	0.926774
CAL-62	THCA	thyroid	thyroid	43.69	0.968019
CW-2	COREAD	digestive_system	large_intestine	43.8362	0.938543
COLO-679	SKCM	skin	melanoma	44.4724	0.948294
A498	KIRC	kidney	kidney	44.6565	0.908158
HCC2998	COREAD	digestive_system	large_intestine	45.0936	0.963104
HPAC	PAAD	pancreas	pancreas	45.4989	0.927141
SNB75	GBM	nervous_system	glioma	45.8815	0.929288
PANC-02-03	PAAD	pancreas	pancreas	46.2608	0.943921
CHSA8926	UNCLASSIFIED	bone	chondrosarcoma	47.4231	0.939488
TALL-1	ALL	blood	lymphoblastic_T_cell_leukaemia	47.7637	0.971391
NCI-H2444	UNCLASSIFIED	lung	lung_NSCLC_not_specified	48.3169	0.956118
KELLY	NB	nervous_system	neuroblastoma	49.1535	0.975049
SKN-3	HNSC	aero_digestive_tract	head_and_neck	51.0441	0.952083
no-11	LGG	nervous_system	glioma	51.5933	0.940555
UACC-893	BRCA	breast	breast	51.7793	0.948679
NUGC-4	STAD	digestive_system	stomach	52.1046	0.967012
NCI-H2369	MESO	lung	mesothelioma	54.0736	0.97003
SW1990	PAAD	pancreas	pancreas	54.4792	0.942846
MPP-89	MESO	lung	mesothelioma	55.8761	0.944806
451Lu	SKCM	skin	melanoma	55.9552	0.967308
NCI-H2591	MESO	lung	mesothelioma	58.6246	0.943531
HCC2157	BRCA	breast	breast	59.2542	0.966792
GOTO	NB	nervous_system	neuroblastoma	59.4518	0.955336
SW780	BLCA	urogenital_system	bladder	59.7774	0.964463
SW948	COREAD	digestive_system	large_intestine	60.426	0.940886
NCI-H1299	UNCLASSIFIED	lung	lung_NSCLC_large_cell	60.5077	0.951989
NCI-H226	LUSC	lung	lung_NSCLC_squamous_cell_carcinoma	60.9706	0.973511
PANC-08-13	PAAD	pancreas	pancreas	61.1431	0.950478
MFE-296	UCEC	urogenital_system	endometrium	61.4614	0.959823
NB10	NB	nervous_system	neuroblastoma	61.7923	0.968187
SW1783	LGG	nervous_system	glioma	62.6872	0.98353
HSC-2	HNSC	aero_digestive_tract	head_and_neck	63.6396	0.981348
PE-CA-PJ15	HNSC	aero_digestive_tract	head_and_neck	66.8689	0.969991
CAPAN-2	PAAD	pancreas	pancreas	68.1814	0.94953
COLO-829	SKCM	skin	melanoma	68.58	0.942626
TMK-1	STAD	digestive_system	stomach	68.7665	0.961659
LOXIMVI	SKCM	skin	melanoma	69.1561	0.975666
PL4	PAAD	pancreas	pancreas	69.2841	0.96713
LB996-RCC	KIRC	kidney	kidney	70.0003	0.965474
Hep3B2-1-7	LIHC	digestive_system	liver	71.4428	0.981106
OVKATE	OV	urogenital_system	ovary	72.888	0.925177
LNZTA3WT4	GBM	nervous_system	glioma	73.982	0.978471
KU-19-19	BLCA	urogenital_system	bladder	74.3594	0.982272
COLO-792	SKCM	skin	melanoma	74.5358	0.961635
SW1417	COREAD	digestive_system	large_intestine	75.1896	0.960881
COR-L88	SCLC	lung	lung_small_cell_carcinoma	75.2213	0.948314
NCI-H661	UNCLASSIFIED	lung	lung_NSCLC_large_cell	77.535	0.960835
CP50-MEL-B	SKCM	skin	melanoma	77.8202	0.982311
DMS-79	SCLC	lung	lung_small_cell_carcinoma	79.2309	0.96131
NCI-H2023	LUAD	lung	lung_NSCLC_adenocarcinoma	79.2519	0.964747
HT-115	COREAD	digestive_system	large_intestine	79.2726	0.980396
NCI-H2373	MESO	lung	mesothelioma	79.7504	0.957495
KYSE-150	ESCA	aero_digestive_tract	oesophagus	80.2931	0.98356
DSH1	BLCA	urogenital_system	bladder	80.6311	0.983383
OVCA433	OV	urogenital_system	ovary	80.7157	0.974111
KON	HNSC	aero_digestive_tract	head_and_neck	82.0494	0.983829
Hs-766T	PAAD	pancreas	pancreas	82.4336	0.951684
NCI-H1573	LUAD	lung	lung_NSCLC_adenocarcinoma	83.7136	0.975207
UWB1.289	OV	urogenital_system	ovary	87.737	0.950118
NCI-H28	MESO	lung	mesothelioma	88.4379	0.960677
HOS	UNCLASSIFIED	bone	osteosarcoma	89.0847	0.985781
J82	BLCA	urogenital_system	bladder	89.3409	0.97766
CFPAC-1	PAAD	pancreas	pancreas	89.7617	0.973779
JHOS-2	OV	urogenital_system	ovary	90.6954	0.967189
HCC1419	BRCA	breast	breast	90.6965	0.958616
VMRC-MELG	SKCM	skin	melanoma	91.1997	0.981902
SW1463	COREAD	digestive_system	large_intestine	91.801	0.925141
SNU-C1	COREAD	digestive_system	large_intestine	92.7553	0.927939
Daudi	UNCLASSIFIED	blood	Burkitt_lymphoma	93.1273	0.988636
NUGC-3	STAD	digestive_system	stomach	96.0682	0.972581
KYM-1	UNCLASSIFIED	soft_tissue	rhabdomyosarcoma	96.5408	0.988562
NCI-H1666	LUAD	lung	lung_NSCLC_adenocarcinoma	97.9932	0.970495
NCI-H2803	MESO	lung	mesothelioma	98.3423	0.975566
RPMI-8866	LCML	blood	chronic_myeloid_leukaemia	98.365	0.986289
TE-8	ESCA	aero_digestive_tract	oesophagus	99.3614	0.973176
CAL-148	BRCA	breast	breast	99.5173	0.988455
NCI-H2405	LUAD	lung	lung_NSCLC_adenocarcinoma	99.8302	0.973569
SK-HEP-1	LIHC	digestive_system	liver	100.316	0.988046
TE-5	ESCA	aero_digestive_tract	oesophagus	100.664	0.976494
LN-405	GBM	nervous_system	glioma	100.982	0.969523
HCE-4	ESCA	aero_digestive_tract	oesophagus	101.722	0.989215
NCI-H2342	LUAD	lung	lung_NSCLC_adenocarcinoma	102.416	0.976623
OVCAR-5	OV	urogenital_system	ovary	102.805	0.9675
MDA-MB-361	BRCA	breast	breast	105.791	0.982582
RC-K8	DLBC	blood	B_cell_lymphoma	107.05	0.992184
MSTO-211H	MESO	lung	mesothelioma	107.193	0.989918
NCI-H322M	LUAD	lung	lung_NSCLC_adenocarcinoma	107.433	0.952435
D-283MED	MB	nervous_system	medulloblastoma	107.702	0.98989
D-502MG	LGG	nervous_system	glioma	110.253	0.94942
JEG-3	UNCLASSIFIED	urogenital_system	urogenital_system_other	110.791	0.989507
RCC10RGB	KIRC	kidney	kidney	112.608	0.928435
SNU-C5	COREAD	digestive_system	large_intestine	114.451	0.975771
JVM-3	CLL	blood	lymphoid_neoplasm_other	116.525	0.978943
SK-CO-1	COREAD	digestive_system	large_intestine	117.534	0.987532
T-T	ESCA	aero_digestive_tract	oesophagus	118.482	0.986273
NCI-H1793	LUAD	lung	lung_NSCLC_adenocarcinoma	122.91	0.950578
U-2-OS	UNCLASSIFIED	bone	osteosarcoma	123.395	0.976759
WM793B	SKCM	skin	melanoma	124.334	0.982725
UACC-62	SKCM	skin	melanoma	126.178	0.987535
EW-24	UNCLASSIFIED	bone	ewings_sarcoma	126.445	0.990654
CCF-STTG1	GBM	nervous_system	glioma	127.306	0.988082
HSC-4	HNSC	aero_digestive_tract	head_and_neck	129.661	0.968717
LB2241-RCC	KIRC	kidney	kidney	130.17	0.979879
MCF7	BRCA	breast	breast	130.547	0.985315
TGBC1TKB	UNCLASSIFIED	digestive_system	biliary_tract	130.779	0.986376
ESO51	ESCA	aero_digestive_tract	oesophagus	131.423	0.966028
SN12C	KIRC	kidney	kidney	132.491	0.976085
SCH	UNCLASSIFIED	digestive_system	stomach	132.93	0.984573
YMB-1-E	BRCA	breast	breast	133.639	0.967849
NCI-H1770	UNCLASSIFIED	lung	lung_NSCLC_not_specified	135.507	0.988399
OE21	ESCA	aero_digestive_tract	oesophagus	137.734	0.971073
SW837	COREAD	digestive_system	large_intestine	138.657	0.965362
BICR78	HNSC	aero_digestive_tract	head_and_neck	140.925	0.978018
IA-LM	UNCLASSIFIED	lung	lung_NSCLC_large_cell	142.028	0.977347
LoVo	COREAD	digestive_system	large_intestine	142.116	0.983515
JHH-6	LIHC	digestive_system	liver	145.347	0.984822
EC-GI-10	ESCA	aero_digestive_tract	oesophagus	145.356	0.987145
C-4-I	CESC	urogenital_system	cervix	145.815	0.986243
NCI-H1781	LUAD	lung	lung_NSCLC_adenocarcinoma	149.102	0.987466
FTC-133	THCA	thyroid	thyroid	151.724	0.986702
NCI-H1435	LUAD	lung	lung_NSCLC_adenocarcinoma	152.867	0.988875
CaR-1	COREAD	digestive_system	large_intestine	154.548	0.96643
OE19	ESCA	aero_digestive_tract	oesophagus	154.903	0.980977
TE-9	ESCA	aero_digestive_tract	oesophagus	157.356	0.985365
KNS-81-FD	LGG	nervous_system	glioma	159.471	0.9621
RERF-LC-Sq1	LUSC	lung	lung_NSCLC_squamous_cell_carcinoma	160.325	0.965067
HCC-827	LUAD	lung	lung_NSCLC_adenocarcinoma	160.424	0.975041
BICR22	HNSC	aero_digestive_tract	head_and_neck	160.884	0.983254
OCUM-1	STAD	digestive_system	stomach	162.082	0.982282
RERF-LC-MS	LUAD	lung	lung_NSCLC_adenocarcinoma	163.401	0.984474
C3A	LIHC	digestive_system	liver	164.253	0.987485
8305C	THCA	thyroid	thyroid	164.682	0.977616
DU-145	PRAD	urogenital_system	prostate	164.961	0.983519
NCI-H2009	LUAD	lung	lung_NSCLC_adenocarcinoma	168.716	0.984698
DOV13	OV	urogenital_system	ovary	168.755	0.983142
BICR10	HNSC	aero_digestive_tract	head_and_neck	170.718	0.985365
MRK-nu-1	BRCA	breast	breast	171.764	0.98496
C2BBe1	COREAD	digestive_system	large_intestine	177.782	0.981229
EGI-1	UNCLASSIFIED	digestive_system	biliary_tract	181.497	0.97879
D-263MG	GBM	nervous_system	glioma	182.411	0.983192
HT55	COREAD	digestive_system	large_intestine	187.082	0.98808
CL-11	COREAD	digestive_system	large_intestine	191.738	0.982708
OVCAR-3	OV	urogenital_system	ovary	192.189	0.984592
SiHa	CESC	urogenital_system	cervix	195.876	0.984037
DMS-53	SCLC	lung	lung_small_cell_carcinoma	202.165	0.98642
YAPC	PAAD	pancreas	pancreas	210.143	0.979962
SW756	CESC	urogenital_system	cervix	212.001	0.983895
OVK-18	OV	urogenital_system	ovary	212.17	0.982801
NCI-H513	MESO	lung	mesothelioma	212.193	0.977843
SW1573	LUAD	lung	lung_NSCLC_adenocarcinoma	214.827	0.977627
U-118-MG	GBM	nervous_system	glioma	219.533	0.982361
OAW-42	OV	urogenital_system	ovary	221.309	0.98736
huH-1	LIHC	digestive_system	liver	222.747	0.984803
SNU-5	STAD	digestive_system	stomach	228.246	0.984487
SK-MEL-1	SKCM	skin	melanoma	229.498	0.977192
RO82-W-1	THCA	thyroid	thyroid	236.065	0.982959
NCI-H1623	LUAD	lung	lung_NSCLC_adenocarcinoma	237.907	0.983925
RCM-1	COREAD	digestive_system	large_intestine	257.14	0.98322
JHOS-3	OV	urogenital_system	ovary	257.923	0.981538
SKG-IIIa	CESC	urogenital_system	cervix	273.04	0.983243
SAT	HNSC	aero_digestive_tract	head_and_neck	278.26	0.975503
HT-1197	BLCA	urogenital_system	bladder	278.415	0.981511
MG-63	UNCLASSIFIED	bone	osteosarcoma	290.359	0.978883
CAL-72	UNCLASSIFIED	bone	osteosarcoma	291.493	0.979548
Saos-2	UNCLASSIFIED	bone	osteosarcoma	307.53	0.980172
NCI-H1838	LUAD	lung	lung_NSCLC_adenocarcinoma	324.501	0.978975
NCI-H345	SCLC	lung	lung_small_cell_carcinoma	332.745	0.986142
COLO-678	COREAD	digestive_system	large_intestine	338.722	0.987439
AsPC-1	PAAD	pancreas	pancreas	340.305	0.967113
BT-483	BRCA	breast	breast	360.549	0.970169
C32	SKCM	skin	melanoma	386.202	0.981922
TT	THCA	thyroid	thyroid	422.213	0.979863
SW684	UNCLASSIFIED	soft_tissue	fibrosarcoma	429.129	0.980955
SW1116	COREAD	digestive_system	large_intestine	520.616	0.979066
EKVX	LUAD	lung	lung_NSCLC_adenocarcinoma	538.904	0.966388
NCI-H2291	LUAD	lung	lung_NSCLC_adenocarcinoma	612.703	0.985384
